# Supplementary material for: Comparative Genomics of Glossina palpalis gambiensis and G. morsitans morsitans to Reveal Gene Orthologs Involved in Infection by Trypanosoma brucei gambiense
Source: Front Microbiol. 2017 Apr 3;8:540. doi: 10.3389/fmicb.2017.00540 (PMC5376623; doi:10.3389/fmicb.2017.00540)
Supplement: Supplementary file 1 [file Table1.XLS]

## Sheet: Supplementary Table S1
Supplementary Table S1: Glossina morsitans morsitans (Gmm) genes identified by mapping Glossina palpalis gambiensis genes differentially expressed in flies stimulated versus non-stimulated (at day 3) on the Gmm genome
Genes	log2 FC	logCPM	PValue	FDR	Best hit description / Protein Name	Gene Ontology (GO)
						Biological process	Molecular function	Cellular Component
GMOY000067	3.34882355515208	1.6760350434309	3.37029648275775e-22	9.62975057107956e-20	alkaline phosphatase	GO:0008152 metabolic process	GO:0016791 phosphatase activity	No terms assigned
GMOY000086	-0.986994495025768	1.56954683007234	0.00130852479101549	0.0395709358334102	Extracellular Endonuclease, subunit A	No terms assigned	GO:0016787 hydrolase activity	No terms assigned
GMOY000103	2.64472066826012	1.73533118692828	1.5101973222254e-16	2.97940357427612e-14	fat body c-type lysozyme	No terms assigned	No terms assigned	No terms assigned
GMOY000213	-1.18187588815708	6.15954702885696	1.06334990293431e-06	6.88352913727629e-05	Cysteine-rich secretory protein, allergen V5/Tpx-1-related	No terms assigned	No terms assigned	No terms assigned
GMOY000215	4.16612597200901	2.00395526898874	7.08973233809593e-31	3.09186958702436e-28	Hypothetical	No terms assigned	No terms assigned	No terms assigned
GMOY000257	2.90432202725925	5.02497767472737	2.70125021686254e-29	1.06583615699634e-26	Hypothetical	No terms assigned	No terms assigned	No terms assigned
GMOY000396	1.20188361019677	0.533484321839577	0.000880112238513218	0.028048500032002	Hypothetical	No terms assigned	No terms assigned	No terms assigned
GMOY000550	-0.89735962895843	7.31629048560223	0.000191149972033381	0.00776406209935585	Sulphate transporter	GO:0008272 sulfate transport	GO:0015116 sulfate transmembrane transporter activity	GO:0016021 integral component of membrane
GMOY000672	6.95295993334635	6.2532633737973	8.19770977589504e-104	2.26420744010221e-100	Serine protease 6	GO:0006508 proteolysis	GO:0004252 serine-type endopeptidase activity	No terms assigned
GMOY000811	-0.904286877896845	4.97537233983509	0.000190452610533075	0.00776406209935585	Glucose-methanol-choline oxidoreductase	GO:0055114 oxidation-reduction process	GO:0016614 oxidoreductase activity	No terms assigned
GMOY000890	-0.971202470259271	1.78761980765725	0.00145017569530748	0.0433796238675731	Odorant binding protein 1	No terms assigned	No terms assigned	No terms assigned
GMOY001011	-1.08773752078316	3.22619959874412	1.79585858308239e-05	0.000911397267961064	C-type lectin-like	No terms assigned	GO:0030246 carbohydrate binding	No terms assigned
GMOY001137	1.08712785092754	4.90541647344597	2.14850372417797e-06	0.000129003636656077	glycine synthase	GO:0006546 glycine catabolic process	GO:0004047 aminomethyltransferase activity	No terms assigned
GMOY001150	0.793468131974888	11.2104853020288	0.000811821263534019	0.0260726782544298	cytochrome P450-4g1	GO:0055114 oxidation-reduction process	GO:0016705 oxidoreductase activity	No terms assigned
GMOY001195	1.40267284553621	2.88927486350784	1.2196037584871e-08	1.05267049404418e-06	Insect allergen-related	No terms assigned	No terms assigned	No terms assigned
GMOY001239	2.533680688409	3.16766658809087	8.33929378081063e-21	2.22901252476764e-18	Hypothetical	No terms assigned	No terms assigned	No terms assigned
GMOY001301	1.28525017130338	3.12584298024285	2.31218339332748e-07	1.66597839974882e-05	tryptophan 2,3-dioxygenase	GO:0019441 tryptophan catabolic process to kynurenine	GO:0004833 tryptophan 2,3-dioxygenase activity	No terms assigned
GMOY001389	1.55603486729134	4.6819795157824	7.73602787751969e-11	8.54676359908376e-09	Hypothetical	No terms assigned	No terms assigned	No terms assigned
GMOY001391	0.703215369837082	5.63476451183676	0.00116703062539905	0.0357370662861451	Scavenger Receptor Class A, Member 5	No terms assigned	No terms assigned	GO:0016020 membrane
GMOY001439	-0.999038749942144	2.43104232036937	0.000278868421426452	0.0106575858690646	Sperm specific antigen 2-related	No terms assigned	GO:0005102 receptor binding	No terms assigned
GMOY001476	2.1950008353896	0.543514344491237	5.63330662407699e-09	5.24467176259572e-07	odorant binding protein 22	No terms assigned	GO:0005549 odorant binding	No terms assigned
GMOY001730	1.63306941707305	0.472007111693718	1.04905315198144e-05	0.00055720861649476	Hypothetical	No terms assigned	No terms assigned	No terms assigned
GMOY001788	1.19221477043825	3.67606840048773	1.45677571483176e-06	9.2852642869969e-05	Immunoglobulin-like	No terms assigned	GO:0005515 protein binding	No terms assigned
GMOY001794	-1.08846966721719	9.70822911632859	3.56945089511827e-06	0.000206828462356293	Chitobiase/beta-hexosaminidase domain 2-like	No terms assigned	GO:0004563 beta-N-acetylhexosaminidase activity	No terms assigned
GMOY001939	2.50380292809646	-1.74114563062288	0.00079692571560409	0.0258777822466197	cytochrome P450-4g1	GO:0055114 oxidation-reduction process	GO:0016705 oxidoreductase activity	No terms assigned
GMOY002000	0.767061674794417	9.4519545680058	0.00116109648056434	0.0357370662861451	Glutathione S-transferase	No terms assigned	GO:0005515 protein binding	No terms assigned
GMOY002004	-1.78012125606922	0.17127863861334	1.98931488162933e-05	0.000987033719112612	NAD(P)-binding domain	No terms assigned	No terms assigned	No terms assigned
GMOY002024	0.957769176559239	5.07777519221649	8.00196343233374e-05	0.00354568283424157	Aryldialkylphosphatase	GO:0009056 catabolic process	GO:0008270 zinc ion binding	No terms assigned
GMOY002036	-2.75083791630991	-0.383334042209714	1.95173482366529e-07	1.47018861353551e-05	Peptidase S1A, chymotrypsin-type	GO:0006508 proteolysis	GO:0004252 serine-type endopeptidase activity	No terms assigned
GMOY002086	-1.13799200972779	1.15873063774434	0.00055244098644568	0.0189938838742278	Hypothetical	No terms assigned	No terms assigned	No terms assigned
GMOY002112	1.37722682081236	4.09657246233947	1.84096541597068e-08	1.57260200378691e-06	activin-like protein at 23B	No terms assigned	No terms assigned	No terms assigned
GMOY002247	-1.23192435511159	3.67144044775298	1.56011324394878e-06	9.86801399951112e-05	Hypothetical	No terms assigned	No terms assigned	No terms assigned
GMOY002257	1.68137016135074	-0.979763919688827	0.00159354594364393	0.0471575774608343	Hypothetical	No terms assigned	No terms assigned	No terms assigned
GMOY002258	2.02694431847567	-0.26387364617328	8.0204725310272e-06	0.000438624845379837	Insulin-like	No terms assigned	GO:0005179 hormone activity	GO:0005576 extracellular region
GMOY002277	2.30635160677794	4.96701765761003	5.69046183777152e-21	1.57170555959249e-18	Proteinase inhibitor I2, Kunitz metazoa	No terms assigned	GO:0004867 serine-type endopeptidase inhibitor activity	No terms assigned
GMOY002278	6.53616233703667	-1.97683989392131	9.62777653075651e-07	6.33140923284511e-05	Proteinase inhibitor I2, Kunitz metazoa	No terms assigned	GO:0004867 serine-type endopeptidase inhibitor activity	No terms assigned
GMOY002314	0.910970564594411	5.53180849751132	3.21335007063901e-05	0.00153906466389103	Hypothetical	No terms assigned	No terms assigned	No terms assigned
GMOY002356	2.30917558182103	-0.767334802533432	1.23784076686789e-05	0.000649161303434642	Nucleotide-binding	No terms assigned	GO:0000166 nucleotide binding	No terms assigned
GMOY002410	1.00165160412809	4.62358901321613	3.46475430058957e-05	0.001649939892798	Lipid transport protein	GO:0006869 lipid transport	GO:0005319 lipid transporter activity	No terms assigned
GMOY002420	0.836113748093111	5.49111972299955	0.000472604205996279	0.016736290934113	Thymosin beta-4	GO:0007010 cytoskeleton organization	GO:0003779 actin binding	GO:0005737 cytoplasm
GMOY002434	3.22164160421942	5.51406761817445	1.29568709484317e-36	7.15737551191368e-34	Hypothetical	No terms assigned	No terms assigned	No terms assigned
GMOY002461	0.822822174151058	5.72079085907394	0.000500973494146777	0.0176445408649083	Adenylosuccinase	No terms assigned	GO:0003824 catalytic activity	No terms assigned
GMOY002598	2.15340775459407	0.451454327002887	2.11997318176565e-08	1.79245895756226e-06	Cytochrome P450	GO:0055114 oxidation-reduction process	GO:0016705 oxidoreductase activity	No terms assigned
GMOY002605	0.804409758577727	9.88484117242195	0.000663519410515489	0.0220800073716118	spermidine synthase	No terms assigned	GO:0003824 catalytic activity	No terms assigned
GMOY002627	1.91154178416648	0.688668138303487	1.19290227869554e-07	9.23774605726283e-06	Cytochrome P450	GO:0055114 oxidation-reduction process	GO:0016705 oxidoreductase activity	No terms assigned
GMOY002708	7.88560471680913	4.22300459919498	2.01709405933429e-85	4.17841034391098e-82	Chitin binding	GO:0006030 chitin metabolic process	GO:0008061 chitin binding	GO:0005576 extracellular region
GMOY002729	1.91317628156475	5.52974383961389	6.00871319653143e-16	1.15786505921999e-13	Serine protease 1	GO:0006508 proteolysis	GO:0004252 serine-type endopeptidase activity	No terms assigned
GMOY002746	0.991385027474175	2.76878318363738	0.000202380222799303	0.00810107500538657	histone H1	No terms assigned	GO:0003677 DNA binding	GO:0000786 nucleosome
GMOY002825	4.46806395472566	4.36527094581504	1.1592249852762e-52	1.06725980311096e-49	odorant binding protein 2	No terms assigned	GO:0005549 odorant binding	No terms assigned
GMOY002933	2.06985899322744	-0.438130837697081	1.64221293988033e-05	0.000845178659617916	Hypothetical	No terms assigned	No terms assigned	No terms assigned
GMOY002938	-1.10287782908056	1.9628565014137	0.000182480397230991	0.00748530975968312	E3 ubiquitin-protein ligase SINA like	GO:0006511 ubiquitin-dependent protein catabolic process	No terms assigned	GO:0005634 nucleus
GMOY002986	2.69223927622637	-1.00882453184214	1.13530265273594e-05	0.000599179476469428	Hypothetical	No terms assigned	No terms assigned	No terms assigned
GMOY003011	2.29560002004248	4.13960465910269	1.37414490937416e-19	3.34887197619832e-17	Hypothetical	No terms assigned	No terms assigned	No terms assigned
GMOY003030	4.37744491774982	-0.942315065741237	2.14768743324274e-09	2.17021195998162e-07	Hypothetical	No terms assigned	No terms assigned	No terms assigned
GMOY003034	1.80473890409508	0.933102953972272	9.10631419441394e-08	7.25528071297249e-06	Zinc finger, RING/FYVE/PHD-type	No terms assigned	No terms assigned	No terms assigned
GMOY003123	1.40275281574063	0.518884163429119	0.000117136322005553	0.00495199777621436	Acyl-CoA N-acyltransferase	No terms assigned	No terms assigned	No terms assigned
GMOY003156	0.817827086258944	3.60830519339421	0.000782843259472585	0.0255379497952356	Hypothetical	No terms assigned	No terms assigned	No terms assigned
GMOY003158	2.70064942589804	0.639030194868137	3.02355923623902e-12	4.17553530524609e-10	Hypothetical	No terms assigned	No terms assigned	No terms assigned
GMOY003161	1.4387594883346	1.73024407745785	1.06014577717122e-06	6.88352913727629e-05	Putative Bursicon receptor	No terms assigned	No terms assigned	GO:0016021 integral component of membrane
GMOY003197	1.31956429231145	3.14473394555971	2.02843317516581e-07	1.50067832941285e-05	Hypothetical	No terms assigned	No terms assigned	No terms assigned
GMOY003271	0.982679612658233	2.85267171485528	8.71402747974339e-05	0.00382034030143671	Peptidase M13	GO:0006508 proteolysis	GO:0004222 metalloendopeptidase activity	No terms assigned
GMOY003280	-1.0499186089935	12.7673206492753	7.96369100200778e-06	0.000438624845379837	Peptidase M14, carboxypeptidase A	GO:0006508 proteolysis	GO:0004181 metallocarboxypeptidase activity	No terms assigned
GMOY003309	1.4046180898869	4.20589599121888	4.64265366129387e-09	4.47314281831174e-07	carbon-nitrogen hydrolase	GO:0006807 nitrogen compound metabolic process	GO:0016810 hydrolase activity	No terms assigned
GMOY003354	2.48033300566714	0.0158276041919594	6.49045411836374e-09	5.97554475830688e-07	elongase 9	No terms assigned	No terms assigned	GO:0016021 integral component of membrane
GMOY003384	-1.22730290391393	3.46414912788341	2.24589849631759e-06	0.000133881402449551	Hypothetical	No terms assigned	No terms assigned	No terms assigned
GMOY003408	4.87706643673428	3.12239768156645	6.57460092438979e-48	4.95246756904489e-45	Homocysteine S-methyltransferase	No terms assigned	GO:0008898 S-adenosylmethionine-homocysteine S-methyltransferase activity	No terms assigned
GMOY003428	0.867344994752067	5.7105488957347	0.000249078111586866	0.00973519449343761	Major Facilitator Superfamily transporter	GO:0055085 transmembrane transport	No terms assigned	GO:0016021 integral component of membrane
GMOY003443	1.26957166461719	0.383446285714948	0.000594184690507253	0.0200955687573188	Immunoglobulin-like	No terms assigned	No terms assigned	No terms assigned
GMOY003470	-1.31895489133477	0.301266356103063	0.000531601255117909	0.0184303263594435	Adipokinetic hormone like	No terms assigned	GO:0005179 hormone activity	GO:0005576 extracellular region
GMOY003490	4.49955134842116	-1.68359431232038	2.11961737467464e-06	0.000128198172018643	Major Facilitator Superfamily transporter	GO:0055085 transmembrane transport	No terms assigned	GO:0016021 integral component of membrane
GMOY003491	3.97488050880542	-2.19129856093476	0.000164993404024934	0.006835676728753	Major Facilitator Superfamily transporter	GO:0055085 transmembrane transport	No terms assigned	GO:0016021 integral component of membrane
GMOY003590	1.7678542465475	5.79533884429108	8.23782667281649e-14	1.33840454531289e-11	Collagen IV, non-collagenous	No terms assigned	GO:0005201 extracellular matrix structural constituent	GO:0005581 collagen trimer
GMOY003615	-0.852389176959824	6.04948562705367	0.00027301467285067	0.0105218585080961	Lipase	GO:0006629 lipid metabolic process	GO:0003824 catalytic activity	No terms assigned
GMOY003693	0.953692984680647	3.47637758877902	0.000107063826535486	0.00459653298794318	Peptidase M13	GO:0006508 proteolysis	GO:0004222 metalloendopeptidase activity	No terms assigned
GMOY003774	1.8197592269289	2.54496690821832	1.85543459450561e-11	2.22813493479326e-09	Single domain Von Willebrand factor type C	No terms assigned	No terms assigned	No terms assigned
GMOY003830	2.75100611132531	3.52748803903502	6.88107412639513e-25	2.2806632084524e-22	Hypothetical	No terms assigned	No terms assigned	No terms assigned
GMOY003839	0.949468214718686	6.61305284576339	4.89104862902538e-05	0.00228967395141832	Major Facilitator Superfamily transporter	GO:0055085 transmembrane transport	No terms assigned	GO:0016021 integral component of membrane
GMOY003876	2.08427709401181	-1.11266577055395	0.000225736535038399	0.00890691871108654	Insect cuticle protein	No terms assigned	GO:0042302 structural constituent of cuticle	No terms assigned
GMOY003944	9.22338817632707	0.73515673556304	1.1733041657052e-28	4.41909014410602e-26	LIM and senescent cell antigen-like-protein 1	GO:0009987 cellular process	GO:0005198 structural molecule activity	GO:0043226 organelle
GMOY003949	1.00859899136558	2.54373672001862	0.000196371600361019	0.00793724429556783	Glucosamine-fructose-6-phosphate aminotransferase	GO:0016051 carbohydrate biosynthetic process	GO:0004360 glutamine-fructose-6-phosphate transaminase (isomerizing) activity	No terms assigned
GMOY003974	2.27729163281343	-0.505421278455372	4.32748417990341e-06	0.000247293337342619	Hypothetical	No terms assigned	No terms assigned	No terms assigned
GMOY003976	3.89353287012428	-2.26969471039739	0.000164993404024934	0.006835676728753	Hypothetical	No terms assigned	No terms assigned	No terms assigned
GMOY003994	4.19456264506354	-1.98118193774568	3.16085829835756e-05	0.00152272510815062	Peptidase S1A, chymotrypsin-type	GO:0006508 proteolysis	GO:0004252 serine-type endopeptidase activity	No terms assigned
GMOY004022	-2.05855688217915	5.49510618433277	4.58150315849556e-17	9.49058379282355e-15	Hypothetical	No terms assigned	No terms assigned	No terms assigned
GMOY004142	0.84591514503936	3.49189751316365	0.000799506668493198	0.0258777822466197	Hypothetical	No terms assigned	No terms assigned	No terms assigned
GMOY004147	4.32119384421583	4.09141152046449	3.22073916978011e-49	2.6687044760798e-46	Apolipophorin-III superfamily	No terms assigned	No terms assigned	No terms assigned
GMOY004177	1.17009103821047	0.431498193663591	0.00138529153040532	0.0415888609454291	lethal (2) 01810	GO:0055085 transmembrane transport	No terms assigned	GO:0016021 integral component of membrane
GMOY004217	1.54172132934197	0.838449052067146	6.68201037710407e-06	0.000371591530098552	SET domain	No terms assigned	GO:0005515 protein binding	No terms assigned
GMOY004228	5.43790881133231	5.95276038839332	2.16683340874112e-77	2.99239693747148e-74	Transferrin family	GO:0006879 cellular iron ion homeostasis	GO:0008199 ferric iron binding	GO:0005576 extracellular region
GMOY004236	2.35727241661277	-1.0800586001343	0.000103469251720426	0.00446534489455965	Acylphosphatase-like	No terms assigned	GO:0003998 acylphosphatase activity	No terms assigned
GMOY004309	2.43823174429913	-1.48209309141241	0.000390202928874185	0.0142432663817246	Thiolase-like	GO:0008152 metabolic process	GO:0003824 catalytic activity	No terms assigned
GMOY004394	-1.84969696368386	0.159168913172178	8.63393127906995e-06	0.000464550354405024	secretory protein, allergen V5/Tpx-1-related	No terms assigned	No terms assigned	No terms assigned
GMOY004434	1.02907818449755	1.96378541385787	0.000279108874437247	0.0106575858690646	Hypothetical	No terms assigned	No terms assigned	No terms assigned
GMOY004589	1.0857754752134	6.28700560639458	4.6668251038092e-06	0.000264858306918925	Immunoglobulin-like	No terms assigned	GO:0005515 protein binding	No terms assigned
GMOY004595	1.66959707430403	0.66920608141912	1.73913667088422e-06	0.000108117867011572	Hypothetical	No terms assigned	No terms assigned	No terms assigned
GMOY004647	4.24285952407415	-0.147493857671408	2.09267485113383e-14	3.76954430793367e-12	Cupredoxin	No terms assigned	GO:0005507 copper ion binding	No terms assigned
GMOY004712	1.64643992479342	0.77661274688383	1.70960870735917e-06	0.000107316801130137	Phospholipase/carboxylesterase/thioesterase	No terms assigned	GO:0016787 hydrolase activity	No terms assigned
GMOY004720	-0.868832412472975	4.8188744684982	0.000315025263585434	0.0118649969730405	Lipase	GO:0006629 lipid metabolic process	GO:0003824 catalytic activity	No terms assigned
GMOY004726	1.29121044353525	2.63257899471437	7.25464455405149e-07	5.05142729200594e-05	Proteinase inhibitor I2, Kunitz metazoa	No terms assigned	GO:0004867 serine-type endopeptidase inhibitor activity	No terms assigned
GMOY004731	2.05619328808514	-0.151524304482504	3.62727253965654e-06	0.00020871930738607	Alkaline phosphatase-like, alpha/beta/alpha	GO:0008152 metabolic process	GO:0003824 catalytic activity	No terms assigned
GMOY004738	-0.779315417311536	7.21032346766141	0.00101506092084024	0.031859071174554	Major Facilitator Superfamily transporter	GO:0055085 transmembrane transport	No terms assigned	GO:0016021 integral component of membrane
GMOY004806	0.854716906995379	6.80429865336587	0.00030503717790026	0.0115412696624729	Natural resistance-associated macrophage like	GO:0006810 transport	GO:0005215 transporter activity	GO:0016020 membrane
GMOY004810	0.892278392903642	5.06116882666691	0.00023033848672731	0.00904542512332934	reductase	GO:0008152 metabolic process	GO:0016491 oxidoreductase activity	No terms assigned
GMOY004832	1.20056778309014	7.54321009519467	3.79094392201576e-07	2.70791046015712e-05	Hypothetical	No terms assigned	No terms assigned	No terms assigned
GMOY005055	6.08254838656868	-2.44061270489873	6.07034700842429e-05	0.00279438307287798	Hypothetical	No terms assigned	No terms assigned	No terms assigned
GMOY005102	6.27622513809934	0.924266406660704	1.88683637333093e-29	7.81716309471005e-27	N-acetylgalactosaminyltransferase	GO:0008152 metabolic process	No terms assigned	No terms assigned
GMOY005103	2.76986945457994	0.15143946132859	3.73043233341593e-10	3.96286696342108e-08	Major Facilitator Superfamily transporter	GO:0055085 transmembrane transport	No terms assigned	GO:0016021 integral component of membrane
GMOY005106	-1.22063926748714	3.80201190612872	9.53723821675019e-07	6.32204446911936e-05	Major Facilitator Superfamily transporter	GO:0055085 transmembrane transport	No terms assigned	GO:0016021 integral component of membrane
GMOY005109	-0.824999971514013	4.74995816662738	0.000750565537294139	0.0246793096905525	Major Facilitator Superfamily transporter	GO:0055085 transmembrane transport	No terms assigned	GO:0016021 integral component of membrane
GMOY005179	-1.39225273700057	5.30229842456805	9.97823392857659e-09	8.89028455184791e-07	Putative Allatostatin A receptor	GO:0007186 G-protein coupled receptor protein signaling pathway	GO:0008261 allatostatin receptor activity	GO:0016021 integral to membrane
GMOY005237	1.99880338322835	3.78103144683161	2.92052029736858e-15	5.49987072363547e-13	Single domain Von Willebrand factor type C	No terms assigned	No terms assigned	No terms assigned
GMOY005251	-1.53074066166395	-0.22137406872221	0.000560057070784162	0.0191761689608164	Chitin binding domain	GO:0006030 chitin metabolic process	GO:0008061 chitin binding	GO:0005576 extracellular region
GMOY005278	2.92982155587668	1.5389411830109	9.41479485183613e-18	2.05292079321879e-15	Chitin binding domain	GO:0006030 chitin metabolic process	GO:0008061 chitin binding	GO:0005576 extracellular region
GMOY005345	3.39244509717136	4.14021808717459	3.00582972934226e-35	1.46507677278412e-32	Aspartic peptidase	GO:0006508 proteolysis	GO:0004190 aspartic-type endopeptidase activity	No terms assigned
GMOY005363	-0.896545639473338	4.82438581557579	0.000209054793399707	0.00832801931783641	Hypothetical	No terms assigned	No terms assigned	No terms assigned
GMOY005406	1.30806492098972	0.239580532074747	0.000547688968268574	0.0189089616294725	acyl coA synthase	GO:0008152 metabolic process	GO:0003824 catalytic activity	No terms assigned
GMOY005442	2.35387690687516	1.55391430478279	2.18874042735398e-13	3.34622528351327e-11	Lipid transport protein	GO:0006869 lipid transport	GO:0005319 lipid transporter activity	No terms assigned
GMOY005461	1.41200485493584	1.18566391032798	8.04621970766779e-06	0.000438624845379837	Cytochrome P450	GO:0055114 oxidation-reduction process	GO:0016705 oxidoreductase activity	No terms assigned
GMOY005487	3.48167792666435	-1.79649551925576	3.71192938341e-05	0.00175754553548201	lim3	No terms assigned	GO:0008270 zinc ion binding	No terms assigned
GMOY005488	1.80726322570758	0.900503520604864	2.02022403926791e-07	1.50067832941285e-05	Pyridoxal phosphate-dependent transferase	No terms assigned	GO:0003824 catalytic activity	No terms assigned
GMOY005501	-0.814699617646122	10.0134977524434	0.0006077526666823	0.0203880105106459	Major Facilitator Superfamily transporter	GO:0055085 transmembrane transport	No terms assigned	GO:0016021 integral component of membrane
GMOY005527	0.867765417175462	6.47055267513645	6.42740228218095e-05	0.00294240084586472	Tetrahydrofolate dehydrogenase/cyclohydrolase	GO:0009396 folic acid-containing compound biosynthetic process	GO:0004488 methylenetetrahydrofolate dehydrogenase (NADP+) activity	No terms assigned
GMOY005548	2.99404745149586	-1.30685306841266	1.39045667004738e-05	0.00072419383514712	odorant binding protein 7	No terms assigned	No terms assigned	No terms assigned
GMOY005559	0.850952322614204	1.99169404875206	0.0016065308190545	0.0473726489917635	clip domain serine protease easter precursor	GO:0006508 proteolysis	GO:0004252 serine-type endopeptidase activity	No terms assigned
GMOY005693	1.96610187875564	0.362570598059185	6.21242196366561e-07	4.3623837619435e-05	Immunoglobulin-like	No terms assigned	GO:0005515 protein binding	No terms assigned
GMOY005797	6.59961664202328	-1.91228246404894	5.42149192876499e-07	3.83952838647408e-05	Hypothetical	No terms assigned	No terms assigned	No terms assigned
GMOY005798	3.98328237748445	0.581369766884236	2.64171360003452e-18	5.91601051078e-16	Hypothetical	No terms assigned	No terms assigned	No terms assigned
GMOY005799	1.93795592162983	0.713032557216222	7.63204228459614e-08	6.13971867671492e-06	Hypothetical	No terms assigned	No terms assigned	No terms assigned
GMOY005800	1.37743882228632	3.41933869034105	5.04620776752222e-08	4.13988886749397e-06	Hypothetical	No terms assigned	No terms assigned	No terms assigned
GMOY005934	2.7242676977343	-0.577417714051434	1.37553234668297e-07	1.05533898376065e-05	Pyridoxal phosphate-dependent transferase	No terms assigned	GO:0003824 catalytic activity	No terms assigned
GMOY006094	-0.834571512617288	4.82389602225292	0.000603346866608821	0.0203224883606532	peptidoglycan recognition protein	GO:0009253 peptidoglycan catabolic process	GO:0008745 N-acetylmuramoyl-L-alanine amidase activity	No terms assigned
GMOY006112	-0.877412973013812	6.44552054715149	0.000217332565242626	0.00861635232344687	timeless protein	No terms assigned	No terms assigned	No terms assigned
GMOY006116	-0.920398949220948	2.05432460314722	0.00123390034624059	0.0374509094100716	Cyclophilin-like domain	GO:0006457 protein folding	GO:0003755 peptidyl-prolyl cis-trans isomerase activity	No terms assigned
GMOY006185	0.699585145606564	5.16086040067458	0.00111755648321671	0.0346819214229725	Aromatic amino acid hydroxylase	GO:0009072 aromatic amino acid family metabolic process	GO:0004497 monooxygenase activity	No terms assigned
GMOY006227	0.866457291608858	2.74379627639591	0.000375466524254369	0.0137659983184589	yolk protein 3	No terms assigned	No terms assigned	No terms assigned
GMOY006266	1.52456428027823	2.81170789160705	2.82341429774003e-09	2.81865191217757e-07	Peptidase S1A, chymotrypsin-type	GO:0006508 proteolysis	GO:0004252 serine-type endopeptidase activity	No terms assigned
GMOY006369	1.91737651531108	2.81641652339863	6.10245517113393e-13	8.87104272772207e-11	Peptidase M13	GO:0006508 proteolysis	GO:0004222 metalloendopeptidase activity	No terms assigned
GMOY006384	-1.308096579559	0.741686654757463	0.00026596764392348	0.0102981677455605	nicotinic-acetylcholine receptor	GO:0006810 transport	GO:0005230 extracellular ligand-gated ion channel activity	GO:0016020 membrane
GMOY006406	1.69356776683563	3.18703209461553	3.79029500161032e-11	4.36199783101987e-09	MD-2-related lipid-recognition domain	No terms assigned	No terms assigned	No terms assigned
GMOY006412	1.90994691470104	-0.265192439184316	2.22405952383743e-05	0.00108879345938238	Hypothetical	No terms assigned	No terms assigned	No terms assigned
GMOY006418	1.74912408548269	3.69255605931439	1.94697144113475e-12	2.78148368297286e-10	odorant binding protein 21	No terms assigned	GO:0005549 odorant binding	No terms assigned
GMOY006458	-0.781667539955142	5.56642097090988	0.00116880822635111	0.0357370662861451	Inosine-5'-monophosphate dehydrogenase	GO:0006164 purine nucleotide biosynthetic process	GO:0003938 IMP dehydrogenase activity	No terms assigned
GMOY006475	2.2824353986594	0.282353186924201	1.13911874427023e-08	9.93551359476116e-07	cytochrome P450-4g1	GO:0055114 oxidation-reduction process	GO:0016705 oxidoreductase activity	No terms assigned
GMOY006515	1.20120382000625	2.29135282768264	1.39839504735143e-05	0.00072419383514712	Glycoside hydrolase, superfamily	GO:0005975 carbohydrate metabolic process	GO:0004553 hydrolase activity	No terms assigned
GMOY006609	-0.891914889392544	3.33414087927534	0.000587857063593627	0.0199884785970152	Stathmin family	GO:0031110 regulation of microtubule polymerization or depolym.	No terms assigned	No terms assigned
GMOY006616	0.909267076604983	3.0754640343969	0.000514091595031031	0.017973683360452	Ribonuclease H-like	No terms assigned	GO:0003676 nucleic acid binding	No terms assigned
GMOY006639	-0.888228045006083	3.54628037797815	0.000414370689469018	0.0149933429386039	Hypothetical	No terms assigned	No terms assigned	No terms assigned
GMOY006719	0.737967350985201	5.91335128506873	0.00154667122227241	0.0459344722141548	Ca2+/calmodulin-dependent protein kinase	No terms assigned	No terms assigned	No terms assigned
GMOY006761	1.98769984572374	3.34271191148003	1.9341434554137e-14	3.56140281590175e-12	cytochrome P450-4g1	GO:0055114 oxidation-reduction process	GO:0016705 oxidoreductase activity	No terms assigned
GMOY006765	1.0776389692989	4.33566964636735	2.79766053406218e-06	0.000164407199895314	Hypothetical	No terms assigned	No terms assigned	No terms assigned
GMOY006813	-0.853880006964526	4.41200901242989	0.000758062627363573	0.0248273001198995	Short-chain dehydrogenase/reductase	GO:0008152 metabolic process	GO:0016491 oxidoreductase activity	No terms assigned
GMOY006822	1.466581825322	3.73623148233164	5.51805938119485e-09	5.19575454915688e-07	Spot 14 family	No terms assigned	No terms assigned	No terms assigned
GMOY006833	0.781577771030835	5.20161872292672	0.000502547869191209	0.0176445408649083	Lipid transport protein	GO:0006869 lipid transport	GO:0005319 lipid transporter activity	No terms assigned
GMOY006945	-0.961753450329083	2.5840334080542	0.000357054761526909	0.0131491366844976	Low-density lipoprotein (LDL) receptor class A	No terms assigned	GO:0005515 protein binding	No terms assigned
GMOY006958	1.76103413833727	6.78577025837228	7.29607797262463e-14	1.23378167512587e-11	Carboxylesterase type B,	No terms assigned	No terms assigned	No terms assigned
GMOY006970	1.02133337099442	5.83784500660858	1.72305487823407e-05	0.000881310661793055	Low-density lipoprotein (LDL) receptor class A	No terms assigned	GO:0005515 protein binding	No terms assigned
GMOY006979	1.07764346264667	1.88859905906315	0.000164750322790592	0.006835676728753	Arrestin	GO:0007165 signal transduction	No terms assigned	No terms assigned
GMOY006991	1.23373515847835	5.86950457994536	2.10565474307792e-07	1.54402258417201e-05	Peptidase C1A	No terms assigned	GO:0008234 cysteine-type peptidase activity	No terms assigned
GMOY006993	1.23533267894783	8.24956644007796	1.67765761921167e-07	1.27532761768697e-05	Hypothetical	No terms assigned	No terms assigned	No terms assigned
GMOY007063	-0.974917471895011	8.86344961635839	2.19169033266979e-05	0.00108097298193463	midgut trypsin	GO:0006508 proteolysis	GO:0004252 serine-type endopeptidase activity	No terms assigned
GMOY007064	1.97296822695466	1.03047930888116	8.43517973669143e-09	7.68064827453024e-07	Cytochrome P450	GO:0055114 oxidation-reduction process	GO:0016705 oxidoreductase activity	No terms assigned
GMOY007078	2.52189360863832	5.31777589433995	4.44218707446879e-24	1.36325785552031e-21	Single domain Von Willebrand factor type C	No terms assigned	No terms assigned	No terms assigned
GMOY007084	2.38781312417651	-0.405748005191618	7.51874727863083e-07	5.14878842568058e-05	NAD(P)-binding domain	No terms assigned	No terms assigned	No terms assigned
GMOY007131	0.965648506598963	4.17041606989458	7.78486792789037e-05	0.00346803309948922	myo-inositol-1-phosphate synthase	GO:0006021 inositol biosynthetic process	GO:0004512 inositol-3-phosphate synthase activity	No terms assigned
GMOY007148	2.09877922254399	0.842982740226133	1.45311925823438e-09	1.50506827171626e-07	Thiolase-like	GO:0008152 metabolic process	GO:0003824 catalytic activity	No terms assigned
GMOY007181	3.49142729621452	5.96186095931782	3.2518679512107e-41	2.07269060336399e-38	Cytochrome P450	GO:0055114 oxidation-reduction process	GO:0016705 oxidoreductase activity	No terms assigned
GMOY007187	3.58792998205706	7.00748441091484	3.47539763199667e-44	2.3997620648937e-41	Hypothetical	No terms assigned	No terms assigned	No terms assigned
GMOY007270	-1.19089223482949	5.51722834181057	7.88616042262904e-07	5.35612502146756e-05	Cytochrome P450	GO:0055114 oxidation-reduction process	GO:0016705 oxidoreductase activity	No terms assigned
GMOY007305	2.0937338907635	2.45176403255386	6.43270292733828e-14	1.11044534283177e-11	Destabilase	No terms assigned	GO:0003796 lysozyme activity	No terms assigned
GMOY007442	-1.67288037985135	-0.291277431513481	0.000331325586233337	0.0123665036375199	citrate synthase	GO:0044262 cellular carbohydrate metabolic process	GO:0046912 transferase act., transferring acyl groups, acyl groups converted into alkyl on transfer	No terms assigned
GMOY007510	0.872090057393835	6.71164895658198	0.000201711196547963	0.00810107500538657	lipid storage droplet-1	No terms assigned	No terms assigned	No terms assigned
GMOY007523	1.44438984629997	4.47136394965278	1.92185195545218e-09	1.96598337072552e-07	Collagen IV, non-collagenous	No terms assigned	GO:0005201 extracellular matrix structural constituent	GO:0005581 collagen trimer
GMOY007529	4.49406192313852	2.05465014886288	8.99058442449579e-34	4.1386656967429e-31	dehydrogenase/reductase	GO:0008152 metabolic process	GO:0016491 oxidoreductase activity	No terms assigned
GMOY007533	0.983133720343543	1.87210635697637	0.000626296561807359	0.0209253762545798	myosin heavy chain	No terms assigned	GO:0003774 motor activity	GO:0016459 myosin complex
GMOY007627	1.3352567741973	0.339995998502901	0.000340505393617227	0.0126521421144051	Major Facilitator Superfamily transporter	GO:0055085 transmembrane transport	No terms assigned	GO:0016021 integral component of membrane
GMOY007637	4.06478979522039	1.33832340616873	2.18098842599632e-24	6.95064234530982e-22	Hypothetical	No terms assigned	No terms assigned	No terms assigned
GMOY007652	3.4343957410333	-0.125578936533412	8.87485878271829e-12	1.13133969036313e-09	Cytochrome P450	GO:0055114 oxidation-reduction process	GO:0016705 oxidoreductase activity	No terms assigned
GMOY007787	1.81838979452051	2.91004190258571	3.66551183013667e-12	4.97908705319877e-10	Hypothetical	No terms assigned	No terms assigned	No terms assigned
GMOY007793	0.860871415496209	6.84934319538739	0.000172366963622244	0.00710563512723341	Zinc finger-containing protein	No terms assigned	No terms assigned	No terms assigned
GMOY007904	1.24789673044382	2.16894145893645	6.48615125675184e-06	0.000363136819685444	sevenless	No terms assigned	GO:0005515 protein binding	No terms assigned
GMOY007932	1.76566460742327	-0.911686025278943	0.000806618031617758	0.0260063696886566	Ionotropic receptor 56b	No terms assigned	No terms assigned	No terms assigned
GMOY008016	4.65023540092041	-0.672364408500431	2.29020291822665e-11	2.71094591148944e-09	Hypothetical	No terms assigned	No terms assigned	No terms assigned
GMOY008017	1.87665677306201	2.3716007642626	1.77886912377156e-11	2.16760434699576e-09	Hypothetical	No terms assigned	No terms assigned	No terms assigned
GMOY008315	2.05040055532025	0.16433337237312	8.25978153163693e-07	5.56427233911737e-05	Winged helix-turn-helix DNA-binding domain	GO:0006355 regulation of transcription, DNA-templated	GO:0043565 sequence-specific DNA binding	No terms assigned
GMOY008344	2.93913575566559	4.08030153959833	1.26508229035893e-28	4.55759645996265e-26	Trypsin Inhibitor-like	No terms assigned	No terms assigned	No terms assigned
GMOY008368	2.21616706623958	1.0194601243095	1.0693010787557e-10	1.16581957086444e-08	Putative Adipokinetic hormone receptor isoform A	No terms assigned	No terms assigned	No terms assigned
GMOY008414	1.41816940923026	2.7889492382649	1.07839708235097e-07	8.42980964562275e-06	Hypothetical	No terms assigned	No terms assigned	No terms assigned
GMOY008457	1.66567154034387	-0.207107170356209	0.000145130640324281	0.00610432733871569	Hypothetical	No terms assigned	No terms assigned	No terms assigned
GMOY008458	5.74329561003916	6.44718706160145	9.67687451196861e-85	1.60365164412344e-81	Actin-related protein	No terms assigned	No terms assigned	No terms assigned
GMOY008468	0.941031104591856	2.09422738434413	0.000468174063425696	0.016736290934113	Peptidase M13	GO:0006508 proteolysis	GO:0004222 metalloendopeptidase activity	No terms assigned
GMOY008469	1.16716416700854	2.62870118934553	4.81685845343869e-06	0.000271513531599952	M13 family peptidase	No terms assigned	GO:0008237 metallopeptidase activity	No terms assigned
GMOY008525	0.973349819680118	6.81225391360548	3.92074529661169e-05	0.00184586906407525	glyoxylase	No terms assigned	No terms assigned	No terms assigned
GMOY008601	2.58490372585637	2.66376153592652	6.17651667941026e-20	1.59933178767479e-17	fatty acid synthase 3	GO:0008152 metabolic process	GO:0016740 transferase activity	No terms assigned
GMOY008602	2.02189889203278	1.73422827579783	2.9865359225865e-11	3.48541361331715e-09	fatty acid synthase 4	GO:0008152 metabolic process	GO:0016740 transferase activity	No terms assigned
GMOY008627	3.63887578174039	0.064192820923378	1.18626923418727e-13	1.89027439893763e-11	Hypothetical	No terms assigned	No terms assigned	No terms assigned
GMOY008769	4.95094875199011	4.15269731984805	1.11477365560233e-56	1.15462681379012e-53	Small GTPase	GO:0007165 signal transduction	GO:0005525 GTP binding	GO:0016020 membrane
GMOY008821	3.09861959979893	-0.42411911412775	9.53812634203153e-09	8.59053422500796e-07	elongase 4	No terms assigned	No terms assigned	GO:0016021 integral component of membrane
GMOY008852	0.930202082070289	7.81929756461092	6.89403950949135e-05	0.00312153067626477	Myosin heavy chain, non-muscle-related	No terms assigned	GO:0003774 motor activity	GO:0016459 myosin complex
GMOY008891	-0.929233124578183	6.33471573355909	9.06435044262475e-05	0.00395301093513625	LysM domain	No terms assigned	No terms assigned	No terms assigned
GMOY008903	-1.08481216079613	0.763493833444418	0.00166317136956429	0.0485247815782032	E3 ubiquitin-protein ligase SINA like	GO:0006511 ubiquitin-dependent protein catabolic process	No terms assigned	GO:0005634 nucleus
GMOY008955	0.967507311226495	5.75496025233196	6.78402263543987e-05	0.00308859404160741	Thiolester containing protein IV	No terms assigned	No terms assigned	GO:0005576 extracellular region
GMOY008956	2.90401361473517	0.38344000895694	6.11838653116758e-12	8.17692754794429e-10	hypothetical conserved protein	No terms assigned	No terms assigned	No terms assigned
GMOY008962	1.01864452923555	2.37129205964368	7.07545339995207e-05	0.00318626124304363	Peptidase S1A, chymotrypsin-type	GO:0006508 proteolysis	GO:0004252 serine-type endopeptidase activity	No terms assigned
GMOY008964	1.35309153892217	2.08815733682338	7.506784554715e-07	5.14878842568058e-05	Peptidase S1A, chymotrypsin-type	GO:0006508 proteolysis	GO:0004252 serine-type endopeptidase activity	No terms assigned
GMOY008965	1.35083049699411	1.39536991390805	8.23031823371214e-06	0.000445728214931626	Peptidase S1A, chymotrypsin-type	GO:0006508 proteolysis	GO:0004252 serine-type endopeptidase activity	No terms assigned
GMOY008966	3.34528307802698	4.37663133373266	2.48592356839038e-36	1.28739766798017e-33	Peptidase S1A, chymotrypsin-type	GO:0006508 proteolysis	GO:0004252 serine-type endopeptidase activity	No terms assigned
GMOY008967	2.55341207002636	-0.143475402260466	2.36828507115127e-08	1.98218283833934e-06	trypsin	GO:0006508 proteolysis	GO:0004252 serine-type endopeptidase activity	No terms assigned
GMOY008973	0.802586836472751	6.8446370262767	0.000704493583669991	0.0233497353371582	carboxylesterase	No terms assigned	No terms assigned	No terms assigned
GMOY008979	-0.950405019576231	4.45000219449425	0.000114815597361884	0.00487877969097726	Hypothetical	No terms assigned	No terms assigned	No terms assigned
GMOY009018	1.58535682649975	1.50549535751592	2.14346729620993e-07	1.55796228213995e-05	Lipid transport protein	GO:0006869 lipid transport	GO:0005319 lipid transporter activity	No terms assigned
GMOY009073	-0.769611626384867	6.61373792943787	0.001027801004354	0.0321372042342539	Hypothetical	No terms assigned	No terms assigned	No terms assigned
GMOY009079	1.2307126695619	0.819668344224961	0.000460147998618061	0.0165773318110837	fatty acid synthase 2	GO:0008152 metabolic process	No terms assigned	No terms assigned
GMOY009161	1.93287164955676	2.2992626481218	6.46972086962673e-12	8.50922335329001e-10	Chitinase-like protein Idgf5	GO:0006032 chitin catabolic process	GO:0004568 chitinase activity	No terms assigned
GMOY009277	3.71563196847274	-2.44084530396801	0.000877973226116217	0.028048500032002	Insect cuticle protein	No terms assigned	GO:0042302 structural constituent of cuticle	No terms assigned
GMOY009373	1.4658958428703	5.6622896339133	1.11322059240377e-09	1.16761339603261e-07	Glutathione S-transferase, C-terminal-like	No terms assigned	GO:0005515 protein binding	No terms assigned
GMOY009375	7.55564502288968	1.35374614419388	1.56686933198984e-37	9.27362806061985e-35	Glycoside hydrolase	GO:0005975 carbohydrate metabolic process	GO:0003824 catalytic activity	No terms assigned
GMOY009376	1.28488811866546	2.09310109763169	1.79108086738443e-06	0.000109124235787848	Hypothetical	No terms assigned	No terms assigned	No terms assigned
GMOY009386	2.43947326651082	-0.821641122586448	1.80387583810783e-05	0.000911397267961064	Sodium:neurotransmitter symporter	GO:0006836 neurotransmitter transport	GO:0005328 neurotransmitter:sodium symporter activity	GO:0016021 integral component of membrane
GMOY009394	-5.55731196411336	-2.87066832854772	0.0013505939117461	0.040694622373557	Basic-leucine zipper domain	GO:0006355 regulation of transcription, DNA-templated	GO:0003700 sequence-specific DNA binding transcription factor activity	No terms assigned
GMOY009418	1.06893444528218	3.16126160159711	1.9830314951085e-05	0.000987033719112612	Serine protease 13	GO:0006508 proteolysis	GO:0004252 serine-type endopeptidase activity	No terms assigned
GMOY009436	2.10646621498648	1.5025032576475	4.33248124173932e-11	4.8512080498719e-09	Peptidase S1A, chymotrypsin-type	GO:0006508 proteolysis	GO:0004252 serine-type endopeptidase activity	No terms assigned
GMOY009437	0.856141164295444	3.24394346392313	0.000471985215554802	0.016736290934113	Low-density lipoprotein (LDL) receptor class A	No terms assigned	GO:0005515 protein binding	No terms assigned
GMOY009447	-1.2150645558179	1.55658499332266	7.72446114593102e-05	0.00345972351649646	G-protein coupled receptor	GO:0007186 G-protein coupled receptor signaling pathway	GO:0004930 G-protein coupled receptor activity	GO:0016020 membrane
GMOY009525	7.52836877236431	-0.975952770391319	7.62511362773636e-12	9.87213929990992e-10	Armadillo-type fold	No terms assigned	GO:0005488 binding	No terms assigned
GMOY009539	2.27552519332937	4.12120742215038	1.27087461983542e-19	3.19105063635039e-17	Hypothetical	No terms assigned	No terms assigned	No terms assigned
GMOY009540	2.18836359810366	4.87793446663959	2.79953484509763e-19	6.44359603513305e-17	Hypothetical	No terms assigned	No terms assigned	No terms assigned
GMOY009541	2.39683151057039	3.30414283442126	1.5456104590439e-19	3.65912236103936e-17	Hypothetical	No terms assigned	No terms assigned	No terms assigned
GMOY009600	1.20339252266901	1.02000339241775	0.000326222861708576	0.0122311431317523	Enkurin	No terms assigned	No terms assigned	No terms assigned
GMOY009611	2.59767263880546	3.8594257676732	8.0772295252928e-23	2.39028299452058e-20	Barrier- to-autointegration factor, BAF	No terms assigned	GO:0003677 DNA binding	No terms assigned
GMOY009725	1.85817055192149	2.44512380299771	9.9770315148328e-12	1.25257095654401e-09	Hypothetical	No terms assigned	No terms assigned	No terms assigned
GMOY009756	7.13821036073099	7.52147580247445	5.37126997726654e-116	4.45063430316305e-112	trypsin	GO:0006508 proteolysis	GO:0004252 serine-type endopeptidase activity	No terms assigned
GMOY009757	1.97741722426706	2.58181230558305	2.63174457399225e-12	3.69603992205081e-10	Peptidase S1	GO:0006508 proteolysis	GO:0004252 serine-type endopeptidase activity	No terms assigned
GMOY009806	1.63688400792876	5.30237874373018	1.02189725507995e-11	1.263797112775e-09	Chitin binding domain	GO:0006030 chitin metabolic process	GO:0008061 chitin binding	GO:0005576 extracellular region
GMOY009807	1.55760433436426	4.89153324100338	1.13241139313509e-10	1.21859231214512e-08	Chitin binding domain	GO:0006030 chitin metabolic process	GO:0008061 chitin binding	GO:0005576 extracellular region
GMOY009903	2.74853251324125	1.07483462805505	7.48631334795807e-14	1.24063184802361e-11	Neurotransmitter-gated ion-channel	GO:0006811 ion transport	No terms assigned	GO:0016021 integral component of membrane
GMOY009909	3.35221506529579	-0.201633868890265	3.90665260672175e-11	4.43431828757485e-09	Cytochrome P450	GO:0055114 oxidation-reduction process	GO:0016705 oxidoreductase activity	No terms assigned
GMOY009951	1.52596630176223	3.17476471791215	3.55409531694919e-09	3.46461574073424e-07	Hypothetical	No terms assigned	No terms assigned	No terms assigned
GMOY010058	1.37544573093948	0.913686581180477	2.23382679332614e-05	0.00108879345938238	Kazal domain	No terms assigned	GO:0005515 protein binding	No terms assigned
GMOY010068	-0.837592839875116	4.10465087832783	0.000901177308560925	0.0286097899568422	Proteinase inhibitor I2, Kunitz metazoa	No terms assigned	GO:0004867 serine-type endopeptidase inhibitor activity	No terms assigned
GMOY010090	1.11063784524101	5.49136434350669	1.76962592862257e-06	0.00010861570699679	AICAR transformylase	No terms assigned	No terms assigned	No terms assigned
GMOY010092	0.811849729634884	3.75521458892618	0.000588605935031585	0.0199884785970152	WD40/YVTN repeat-like-containing domain	No terms assigned	GO:0005515 protein binding	No terms assigned
GMOY010105	-1.32163281873903	0.141503131991734	0.000905616271111806	0.0286409787115741	Hypothetical	No terms assigned	No terms assigned	No terms assigned
GMOY010160	2.78058653382427	-0.529711596527016	9.367396217939e-08	7.39221381541357e-06	Mpv17/PMP22	No terms assigned	No terms assigned	GO:0016021 integral component of membrane
GMOY010194	4.1249869374489	-2.046714300479	3.16085829835756e-05	0.00152272510815062	araucan	No terms assigned	GO:0003677 DNA binding	No terms assigned
GMOY010195	5.99085751776947	-2.53419263276997	0.000111782829836241	0.00477439447434585	caupolican	GO:0006355 regulation of transcription, DNA-templated	GO:0003677 DNA binding	GO:0005634 nucleus
GMOY010266	1.11211070700488	5.0739312531204	9.31334977207906e-07	6.22342066221348e-05	Hypothetical	No terms assigned	No terms assigned	No terms assigned
GMOY010344	-1.07360389857341	3.27862996051515	5.32601212790274e-05	0.00247928856695518	Leucine rich repeat containing protein	No terms assigned	GO:0005515 protein binding	No terms assigned
GMOY010446	2.40405891992617	-0.854671003394312	9.8845872246389e-06	0.000528410901570051	2-oxoglutarate dioxygenase	GO:0055114 oxidation-reduction process	GO:0050353 trimethyllysine dioxygenase activity	No terms assigned
GMOY010477	0.746551696027502	11.1270495093311	0.00122779784470193	0.0374026946367654	Hypothetical	No terms assigned	No terms assigned	No terms assigned
GMOY010481	-1.53074066166395	-0.231169143636857	0.00072927978232422	0.0240749493081215	wnt oncogene analog 5	GO:0016055 Wnt signaling pathway	GO:0005102 receptor binding	GO:0005576 extracellular region
GMOY010488	6.82873662178821	-1.68156212933834	5.68289027478804e-08	4.61651262910723e-06	immune reactive putative protease inhibitor	No terms assigned	No terms assigned	No terms assigned
GMOY010502	-0.773985443181625	4.42715244670442	0.00146220101602589	0.0435820058229874	Peptidase M13	GO:0006508 proteolysis	GO:0004222 metalloendopeptidase activity	No terms assigned
GMOY010521	1.38696379691038	8.34912553500948	3.11943621099062e-09	3.07710100527003e-07	Attacin	No terms assigned	No terms assigned	GO:0005576 extracellular region
GMOY010522	0.937457027689461	2.8202313417305	0.000298546445714759	0.0113475038953784	Attacin	No terms assigned	No terms assigned	GO:0005576 extracellular region
GMOY010523	1.7513125121016	6.11063486337906	2.22112467527432e-13	3.34622528351327e-11	Attacin	No terms assigned	No terms assigned	GO:0005576 extracellular region
GMOY010524	1.9334221533797	3.27836557685316	5.84578377286998e-13	8.64967220392869e-11	Attacin	No terms assigned	No terms assigned	GO:0005576 extracellular region
GMOY010675	2.12243869144791	0.603984735459058	1.08292990933128e-08	9.54591194544575e-07	Single domain Von Willebrand factor type C	No terms assigned	No terms assigned	No terms assigned
GMOY010768	2.7304690984147	-0.97597261059984	2.3264456374126e-06	0.000137692346797149	Peptidase S1A, chymotrypsin-type	GO:0006508 proteolysis	GO:0004252 serine-type endopeptidase activity	No terms assigned
GMOY010972	0.727154248628676	3.59224235563858	0.00162378930703246	0.047711766659826	Larval serum protein-like 3	No terms assigned	No terms assigned	No terms assigned
GMOY011054	6.07570340811883	-0.127540778163293	3.31089222586574e-17	7.03437255987782e-15	Chitin binding domain	GO:0006030 chitin metabolic process	GO:0008061 chitin binding	GO:0005576 extracellular region
GMOY011179	0.75893984277272	6.03592130338845	0.00106709878662461	0.033240528368314	cathepsin L-like protease	GO:0006508 proteolysis	GO:0008234 cysteine-type peptidase activity	No terms assigned
GMOY011232	1.31551287458968	9.23176251499589	3.26648915632676e-08	2.70661291493236e-06	sulfurylase adenosine 5-phosphosulfate kinase	GO:0000103 sulfate assimilation	GO:0004020 adenylylsulfate kinase activity	No terms assigned
GMOY011396	-1.0951359144892	6.51219146569843	3.3959381990328e-06	0.000198160168430886	Hypothetical	No terms assigned	No terms assigned	No terms assigned
GMOY011418	0.87173853881493	4.36285548124197	0.000518316697835838	0.0180452611691923	Glycogen synthase	GO:0005978 glycogen biosynthetic process	GO:0004373 glycogen (starch) synthase activity	No terms assigned
GMOY011420	1.14723321802745	3.63958832235835	1.74846659178743e-06	0.000108117867011572	Hypothetical	No terms assigned	No terms assigned	No terms assigned
GMOY011421	1.65737553635391	1.99555777010035	4.97081749017763e-09	4.73427514064504e-07	hypothetical conserved protein	No terms assigned	No terms assigned	No terms assigned
GMOY011523	1.06431616455317	2.58627852997429	8.32231877822625e-05	0.00366801773385014	DD-peptidase zinc-binding domain	GO:0007267 cell-cell signaling	No terms assigned	No terms assigned
GMOY011562	2.28877461524989	3.36932438450024	8.72688791667015e-17	1.76368276286656e-14	Cecropin	No terms assigned	No terms assigned	GO:0005576 extracellular region
GMOY011563	2.77439779174318	4.14677823443717	5.82599281154735e-25	2.01142401818672e-22	Cecropin	No terms assigned	No terms assigned	GO:0005576 extracellular region
GMOY011587	-1.04741989203147	1.23507119551384	0.00114309215983034	0.0353420210311724	D-galactoside/L-rhamnose binding lectin domain	No terms assigned	GO:0030246 carbohydrate binding	No terms assigned
GMOY011709	0.91087180731313	3.2743580726154	0.000398593233095141	0.014485717234326	Hypothetical	No terms assigned	No terms assigned	No terms assigned
GMOY011772	0.959091862492812	3.4501143556682	9.91113369289578e-05	0.00429966773713793	Hypothetical	No terms assigned	No terms assigned	No terms assigned
GMOY011809	8.0812099116551	5.28869436761006	1.14045491991124e-104	4.72490473319228e-101	Pro1	GO:0006030 chitin metabolic process	GO:0008061 chitin binding	GO:0005576 extracellular region
GMOY011810	6.5534927316626	3.97196553930919	1.67014929532776e-72	1.97697958015512e-69	Chitin binding domain	GO:0006030 chitin metabolic process	GO:0008061 chitin binding	GO:0005576 extracellular region
GMOY011869	1.17876398956654	2.32538158282113	1.9526273945361e-05	0.000980573975219766	GPCR, rhodopsin-like, 7TM	No terms assigned	No terms assigned	GO:0016021 integral component of membrane
GMOY011874	1.75256364919857	11.1718733922524	2.09256713456282e-13	3.27151156169575e-11	Cupredoxin	No terms assigned	GO:0005507 copper ion binding	No terms assigned
GMOY011877	1.80958875321024	4.99918837339833	4.75723348753218e-14	8.38690142078546e-12	Na+ channel, amiloride-sensitive	GO:0006814 sodium ion transport	GO:0005272 sodium channel activity	GO:0016020 membrane
GMOY012075	1.55951255850902	0.165572411899644	5.76593842793294e-05	0.00266908188904203	Major Facilitator Superfamily transporter	GO:0055085 transmembrane transport	No terms assigned	GO:0016021 integral component of membrane
GMOY012094	1.77169000768681	0.579387975265729	1.11929642179286e-06	7.18952724881833e-05	angiopoietin-like protein	No terms assigned	No terms assigned	No terms assigned
GMOY012123	0.830694838885396	9.82618710174191	0.000354657455723354	0.013119159277338	Hypothetical	No terms assigned	No terms assigned	No terms assigned
GMOY012125	-1.0985836474525	0.76262633497626	0.00166317136956429	0.0485247815782032	milk gland protein 3	No terms assigned	No terms assigned	No terms assigned
GMOY012286	-1.50532270831789	-0.253370689406961	0.000948486378835217	0.0298827305514396	Hypothetical	No terms assigned	No terms assigned	No terms assigned
GMOY012352	0.940249827108582	2.17869571820996	0.000472639642599859	0.016736290934113	Major Facilitator Superfamily transporter	GO:0055085 transmembrane transport	No terms assigned	GO:0016021 integral component of membrane
GMOY012368	-1.36553777118755	0.459736433803332	0.000265921710411695	0.0102981677455605	Exonuclease	No terms assigned	No terms assigned	No terms assigned
						Biological Process	Molecular Function	Cellular Component
