# Supplementary material for: Comparative Genomics of Glossina palpalis gambiensis and G. morsitans morsitans to Reveal Gene Orthologs Involved in Infection by Trypanosoma brucei gambiense
Source: Front Microbiol. 2017 Apr 3;8:540. doi: 10.3389/fmicb.2017.00540 (PMC5376623; doi:10.3389/fmicb.2017.00540)
Supplement: Supplementary file 2 [file Table2.XLS]

## Sheet: Supplementary Table S2
Supplementary Table S2: Glossina morsitans morsitans (Gmm) genes identified by mapping the Glossina palpalis gambiensis genes differentially expressed in flies infected versus non-infected by Trypanosoma brucei gambiense (at day 10) on the Gmm genome.
Genes	logFC	logCPM	PValue	FDR	Name	Gene Ontology (GO)
						Biological Process	Molecular Function	Cellular Component
GMOY000672	6.77910985581674	5.20129924663193	1.50083468262657e-74	1.20547041708566e-70	Serine protease 6	GO:0006508 proteolysis	GO:0004252 serine-type endopeptidase activity	No terms assigned
GMOY008966	4.40935967864065	5.02964781553297	4.68139097735306e-44	1.88004661650499e-40	Peptidase S1A, chymotrypsin-type	GO:0006508 proteolysis	GO:0004252 serine-type endopeptidase activity	No terms assigned
GMOY008344	4.37786160129938	4.50824262893966	9.04189370819856e-42	2.42081634214169e-38	Trypsin Inhibitor-like	No terms assigned	No terms assigned	No terms assigned
GMOY002277	4.09818640508071	5.1924812592139	5.50934122197749e-40	1.10627571737308e-36	Proteinase inhibitor I2, Kunitz metazoa	No terms assigned	GO:0004867 serine-type endopeptidase inhibitor activity	No terms assigned
GMOY012016	-3.99932152497991	3.60580744317761	8.65120463319941e-36	1.38972951227715e-32	milk gland protein 8	No terms assigned	No terms assigned	No terms assigned
GMOY003830	3.68492708692039	4.52079809969808	4.8727420351754e-33	6.5229773377548e-30	Hypothetical	No terms assigned	No terms assigned	No terms assigned
GMOY009756	3.48271855766827	4.5807339811046	5.74498645664495e-32	6.59196160282461e-29	trypsin	GO:0006508 proteolysis	GO:0004252 serine-type endopeptidase activity	No terms assigned
GMOY008016	6.67133368237289	1.54815062190115	5.32840162114171e-31	5.34971522762628e-28	Hypothetical	No terms assigned	No terms assigned	No terms assigned
GMOY007402	3.85286733933617	3.2106462542258	3.89496354066924e-30	3.47603857318393e-27	Extracellular Endonuclease, subunit A	No terms assigned	GO:0016787 hydrolase activity	No terms assigned
GMOY006266	3.72380191674748	3.30960980552747	2.3733958787901e-29	1.90631156984421e-26	Peptidase S1A, chymotrypsin-type	GO:0006508 proteolysis	GO:0004252 serine-type endopeptidase activity	No terms assigned
GMOY002278	9.46875361771473	0.948668077922295	1.74525309316627e-26	1.27435207675559e-23	Proteinase inhibitor I2, Kunitz metazoa	No terms assigned	GO:0004867 serine-type endopeptidase inhibitor activity	No terms assigned
GMOY002729	3.01240960741629	5.8238463575228	1.41578017166502e-25	9.47628861567784e-23	Serine protease 1	GO:0006508 proteolysis	GO:0004252 serine-type endopeptidase activity	No terms assigned
GMOY010224	6.87082686262921	0.939575839054718	3.5496183809933e-25	2.19311806431832e-22	Hypothetical	No terms assigned	No terms assigned	No terms assigned
GMOY008964	3.32349090453155	2.89320338051705	6.44991516027103e-24	3.70040846909264e-21	Peptidase S1A, chymotrypsin-type	GO:0006508 proteolysis	GO:0004252 serine-type endopeptidase activity	No terms assigned
GMOY012069	9.07053569780386	0.598444114699337	1.69891457675118e-23	9.09712125364365e-21	Hypothetical	No terms assigned	No terms assigned	No terms assigned
GMOY009951	3.10753183031717	2.98760743402854	2.34421048545283e-22	1.17679366369732e-19	Hypothetical	No terms assigned	No terms assigned	No terms assigned
GMOY004228	2.62688249034365	8.85585676056431	6.92841324957592e-21	3.27347148356434e-18	Transferrin family, iron binding site	GO:0006879 cellular iron ion homeostasis	GO:0008199 ferric iron binding	GO:0005576 extracellular region
GMOY008965	3.52409589786365	1.82012248904907	1.6546524156301e-20	7.38342677907832e-18	Peptidase S1A, chymotrypsin-type	GO:0006508 proteolysis	GO:0004252 serine-type endopeptidase activity	No terms assigned
GMOY006958	2.60010425973536	5.29741153147316	1.08388986386167e-19	4.58200178238788e-17	carboxylesterase	No terms assigned	No terms assigned	No terms assigned
GMOY005798	6.24657824274391	0.313792361433266	3.72916608643613e-18	1.49763310031275e-15	Hypothetical	No terms assigned	No terms assigned	No terms assigned
GMOY011997	3.01621610897096	2.0175816165177	1.01931777804547e-17	3.89864780631485e-15	Putative mammalian NeuroPeptide Y like receptor	No terms assigned	No terms assigned	GO:0016021 integral component of membrane
GMOY007305	2.99928740702373	2.04425034511633	1.89030996748583e-17	6.90134984493007e-15	Destabilase	No terms assigned	GO:0003796 lysozyme activity	No terms assigned
GMOY011877	2.36617774222367	5.14697156959698	9.41010203318574e-17	3.23971505445134e-14	Na+ channel, amiloride-sensitive	GO:0006814 sodium ion transport	GO:0005272 sodium channel activity	GO:0016020 membrane
GMOY001342	-2.40305193481759	3.51802733149738	9.68042346947612e-17	3.23971505445134e-14	milk gland protein 2	No terms assigned	No terms assigned	No terms assigned
GMOY000067	3.59682037001926	1.05420824953401	1.22708645821779e-16	3.9423833729621e-14	alkaline phosphatase	GO:0008152 metabolic process	GO:0003824 catalytic activity	No terms assigned
GMOY009757	2.76446217531002	2.05968683463113	2.45084739343992e-16	7.57123317850363e-14	Peptidase S1A, chymotrypsin-type	GO:0006508 proteolysis	GO:0004252 serine-type endopeptidase activity	No terms assigned
GMOY007457	2.47075165551287	2.78869984692398	3.27846447321986e-15	9.7528246847785e-13	Cytochrome b561/ferric reductase transmembrane	No terms assigned	No terms assigned	GO:0016021 integral component of membrane
GMOY009343	8.13591911739572	-0.286392069303239	6.25500554348688e-15	1.79429301876024e-12	Sodium:neurotransmitter symporter	GO:0006836 neurotransmitter transport	GO:0005328 neurotransmitter:sodium symporter activity	GO:0016021 integral component of membrane
GMOY003840	4.12168991012157	0.0977344595953569	2.17161165640684e-13	6.0146154566413e-11	Chitin binding domain	GO:0006030 chitin metabolic process	GO:0008061 chitin binding	GO:0005576 extracellular region
GMOY011562	2.36308241298067	2.07051606753799	1.07326121370041e-12	2.8734780228139e-10	Cecropin	No terms assigned	No terms assigned	GO:0005576 extracellular region
GMOY000103	2.74423960974497	1.2002808860743	1.43527339552331e-12	3.71874706865911e-10	fat body c-type lysozyme	No terms assigned	No terms assigned	No terms assigned
GMOY010488	4.68885811550429	-0.320614870601952	2.69905990582534e-12	6.77464036362159e-10	immune reactive putative protease inhibitor	No terms assigned	No terms assigned	No terms assigned
GMOY006875	-2.0210473298061	2.83045623154577	7.55820532739464e-12	1.83962136938284e-09	Alkaline phosphatase-like, alpha/beta/alpha	GO:0008152 metabolic process	GO:0003824 catalytic activity	No terms assigned
GMOY002434	1.95113062303664	4.04126739456168	1.21413695321005e-11	2.8682200024068e-09	Hypothetical	No terms assigned	No terms assigned	No terms assigned
GMOY004332	2.12120049258542	2.38477464534427	1.4575033975676e-11	3.34476208264656e-09	Fatty acyl-CoA reductase	No terms assigned	GO:0080019 fatty-acyl-CoA reduct. (alcohol-forming) act.	No terms assigned
GMOY003197	2.03693316984248	2.71338508728749	2.5322162266771e-11	5.64965575907514e-09	Hypothetical	No terms assigned	No terms assigned	No terms assigned
GMOY012052	3.3999603575981	0.169867720948801	3.36992321473986e-11	7.3154657461596e-09	Putative mammalian NeuroPeptide Y like receptor	No terms assigned	No terms assigned	GO:0016021 integral component of membrane
GMOY005345	2.69516553399003	0.819006979321225	7.53926806343475e-11	1.59356318646074e-08	Aspartic peptidase	GO:0006508 proteolysis	GO:0004190 aspartic-type endopeptidase activity	No terms assigned
GMOY006761	2.41561676813413	1.2930812992803	1.21802160821022e-10	2.50849988644731e-08	cytochrome P450-4g1	GO:0055114 oxidation-reduction process	GO:0016705 oxidoreductase activity	No terms assigned
GMOY008601	4.11342035187864	-0.334122979869496	1.70663422006394e-10	3.4269215138884e-08	fatty acid synthase 3	GO:0008152 metabolic process	GO:0016740 transferase activity	No terms assigned
GMOY006765	1.84610071459486	3.1885770073444	4.61082889929301e-10	9.03272627295644e-08	Hypothetical	No terms assigned	No terms assigned	No terms assigned
GMOY003273	2.29706426524441	1.24316953718797	8.30308168087396e-10	1.58786552525666e-07	Peptidase S1A, chymotrypsin-type	GO:0006508 proteolysis	GO:0004252 serine-type endopeptidase activity	No terms assigned
GMOY006671	3.99839230376218	-0.43747174414376	1.0116240436244e-09	1.88961960892818e-07	Hypothetical	No terms assigned	No terms assigned	No terms assigned
GMOY009767	3.95791711796644	-0.476581430074692	2.08610988643404e-09	3.80809877450869e-07	cytochrome P450	GO:0055114 oxidation-reduction process	GO:0016705 oxidoreductase activity	No terms assigned
GMOY005442	2.3988570774107	0.714401283839948	4.22736622416403e-09	7.54537900277455e-07	Lipid transport protein	GO:0006869 lipid transport	GO:0005319 lipid transporter activity	No terms assigned
GMOY010266	1.66440221705032	4.05741543554339	4.46536354607534e-09	7.79691304392981e-07	Hypothetical	No terms assigned	No terms assigned	No terms assigned
GMOY004147	1.80348041251635	2.29587367637717	1.12026041661218e-08	1.91445354600618e-06	Hypothetical	No terms assigned	No terms assigned	No terms assigned
GMOY006406	1.70885450271333	2.57712932166686	2.55141806975835e-08	4.26937290339564e-06	MD-2-related lipid-recognition domain	No terms assigned	No terms assigned	No terms assigned
GMOY002825	2.03024450858089	1.10949709168858	3.67664469031897e-08	6.02669594951876e-06	odorant binding protein 2	No terms assigned	No terms assigned	No terms assigned
GMOY003011	1.64352351211156	2.72670466420447	5.80435404371298e-08	9.30978851227431e-06	Hypothetical	No terms assigned	No terms assigned	No terms assigned
GMOY005799	2.24008508738436	0.660532821683018	5.91134479738533e-08	9.30978851227431e-06	Hypothetical	No terms assigned	No terms assigned	No terms assigned
GMOY009373	1.48733989421429	4.62430517330772	6.41176217426442e-08	9.90370649686382e-06	Glutathione S-transferase	No terms assigned	GO:0005515 protein binding	No terms assigned
GMOY009376	1.71726417228907	2.09172054643428	7.13842117211252e-08	1.08180752555486e-05	Hypothetical	No terms assigned	No terms assigned	No terms assigned
GMOY008967	3.36873737011702	-0.635168548930595	1.02774569950807e-07	1.52867656637941e-05	Trypsin-like cysteine/serine peptidase domain	No terms assigned	GO:0003824 catalytic activity	No terms assigned
GMOY010103	1.39309692685761	6.55940608526966	1.50127496364471e-07	2.19240736508988e-05	aspartyl protease	GO:0006508 proteolysis	GO:0004190 aspartic-type endopeptidase activity	No terms assigned
GMOY012075	-1.68197425460646	1.37975527798329	2.24013430571077e-07	3.2129926327623e-05	Major Facilitator Superfamily transporter	GO:0055085 transmembrane transport	No terms assigned	GO:0016021 integral component of membrane
GMOY006833	1.44169362021771	4.41800520888598	2.62813262742118e-07	3.65990523386475e-05	Lipid transport protein	GO:0006869 lipid transport	GO:0005319 lipid transporter activity	No terms assigned
GMOY004873	1.55098424279977	2.27619165068424	2.64285985513142e-07	3.65990523386475e-05	Tetratricopeptide repeat-containing domain	No terms assigned	GO:0005515 protein binding	No terms assigned
GMOY007046	1.98055903307426	0.716293310694537	3.48258204059847e-07	4.74103372035371e-05	UDP-glucuronosyl/UDP-glucosyltransferase	GO:0008152 metabolic process	GO:0016758 transferase act., transferring hexosyl groups	No terms assigned
GMOY008962	1.71019113498365	1.47150995015006	5.65545023931753e-07	7.5707627203664e-05	Trypsin-like cysteine/serine peptidase domain	No terms assigned	GO:0003824 catalytic activity	No terms assigned
GMOY009541	1.56146203709524	2.23586582066855	6.37131386748378e-07	8.25867016735655e-05	Hypothetical	No terms assigned	No terms assigned	No terms assigned
GMOY010996	1.3816995200151	5.0949554761751	6.37496950169455e-07	8.25867016735655e-05	Alpha-2-macroglobulin	No terms assigned	GO:0004866 endopeptidase inhibitor activity	No terms assigned
GMOY001344	-1.27356186461865	6.0360141148251	7.66437115193965e-07	9.77146493529829e-05	Hypothetical	No terms assigned	No terms assigned	No terms assigned
GMOY009745	-1.25464933630987	6.84810125226974	9.41901816944084e-07	0.000118208678026483	milk gland protein 1	No terms assigned	No terms assigned	No terms assigned
GMOY008308	1.94937397635053	0.660346926541567	1.0790720762001e-06	0.000133340106400603	Trypsin-like cysteine/serine peptidase domain	No terms assigned	GO:0003824 catalytic activity	No terms assigned
GMOY002535	1.52067677955089	2.2289020028128	1.26658451350476e-06	0.000154139497158639	Trypsin-like cysteine/serine peptidase domain	No terms assigned	GO:0003824 catalytic activity	No terms assigned
GMOY000944	1.50585150149666	2.17891487699314	1.68722500127872e-06	0.000202265540451801	Hypothetical	No terms assigned	No terms assigned	No terms assigned
GMOY005797	6.48981147761512	-1.92106785366364	2.33029052474697e-06	0.000275248433746584	Hypothetical	No terms assigned	No terms assigned	No terms assigned
GMOY009725	1.82857994424094	0.72193864075463	2.51182914027422e-06	0.000292391473256269	Hypothetical	No terms assigned	No terms assigned	No terms assigned
GMOY009018	1.78142124816823	0.833804207113662	2.9159482310564e-06	0.000334584231312072	Lipid transport protein	GO:0006869 lipid transport	GO:0005319 lipid transporter activity	No terms assigned
GMOY006227	1.56346407854437	1.63737358448853	3.29777291305441e-06	0.000373066366727507	yolk protein 3	GO:0006629 lipid metabolic process	GO:0003824 catalytic activity	No terms assigned
GMOY010768	2.05974914374921	0.13126240677646	3.74760959550611e-06	0.000418066670432015	Peptidase S1	GO:0006508 proteolysis	GO:0004252 serine-type endopeptidase activity	No terms assigned
GMOY006205	1.20399182975849	5.05271046661816	4.07380279963481e-06	0.000448229918995435	DNA replication licensing factor Mcm	GO:0006270 DNA replication initiation	GO:0003677 DNA binding	GO:0042555 MCM complex
GMOY005800	1.47610229554914	2.02252076902838	5.09970860214358e-06	0.000553525128275909	Hypothetical	No terms assigned	No terms assigned	No terms assigned
GMOY004684	-2.38821044381436	-0.946284608914696	5.85430311464151e-06	0.000626956834890675	Cellular retinaldehyde binding/alpha-tocopherol transport	GO:0006810 transport	GO:0005215 transporter activity	GO:0005622 intracellular
GMOY005606	6.31502602092799	-2.08533901472958	7.15670644755635e-06	0.000754373887399182	Hypothetical	No terms assigned	No terms assigned	No terms assigned
GMOY011563	1.556680500031	1.32605666601303	7.23192098228798e-06	0.000754373887399182	Cecropin	No terms assigned	No terms assigned	GO:0005576 extracellular region
GMOY002004	1.84218932148776	0.429949842596816	8.44800437354647e-06	0.000869927834978529	Fatty acyl-CoA reductase	No terms assigned	GO:0080019 fatty-acyl-CoA reductase (alcohol-forming) act.	No terms assigned
GMOY005278	1.88851933041798	0.254793484508807	9.16296137315663e-06	0.000928155258202481	Chitin binding domain	GO:0006030 chitin metabolic process	GO:0008061 chitin binding	GO:0005576 extracellular region
GMOY004364	2.90008972948783	-1.05298237881137	9.24457428488527e-06	0.000928155258202481	Haemolymph juvenile hormone binding	No terms assigned	No terms assigned	No terms assigned
GMOY003590	1.31040549331232	2.9651029733388	1.01005969072276e-05	0.00100158017726978	Scavenger Receptor Class A, Member 5	No terms assigned	No terms assigned	GO:0016020 membrane
GMOY010478	1.46563337010498	1.56766639889349	1.0337922833295e-05	0.00101261214874422	gl16235	No terms assigned	No terms assigned	No terms assigned
GMOY003354	6.25171909260597	-2.15875941000128	1.26411279792879e-05	0.00120873261821001	elongase 9	No terms assigned	No terms assigned	GO:0016021 integral component of membrane
GMOY007497	6.25171909260597	-2.14694302430054	1.26411279792879e-05	0.00120873261821001	NADH-cytochrome b-5 reductase 2	GO:0055114 oxidation-reduction process	GO:0016491 oxidoreductase activity	No terms assigned
GMOY011249	2.83342922558589	-1.11425058491913	1.37703302567902e-05	0.00130121520732398	carboxylesterase	No terms assigned	No terms assigned	No terms assigned
GMOY001239	1.35022161381453	2.15258679322725	1.42893805130348e-05	0.0013345616776825	Hypothetical	No terms assigned	No terms assigned	No terms assigned
GMOY002310	1.40848070859448	1.82524669808818	1.59300418612748e-05	0.0014706907612616	Hypothetical	No terms assigned	No terms assigned	No terms assigned
GMOY008469	1.41774948671717	1.71691994846105	1.66548524259238e-05	0.00152013380323886	M13 family peptidase	GO:0006508 proteolysis	GO:0004222 metalloendopeptidase activity	No terms assigned
GMOY001078	1.20630613067869	3.14792615415486	2.2032393594845e-05	0.0019883616331887	Hypothetical	No terms assigned	No terms assigned	No terms assigned
GMOY009161	1.70254112454418	0.52191136501003	2.37412910323405e-05	0.0021187783285751	Chitinase-like protein Idgf5	GO:0006032 chitin catabolic process	GO:0004568 chitinase activity	No terms assigned
GMOY012094	1.73057271061841	0.434427239599784	3.14287728207462e-05	0.00277402091534323	angiopoietin-like protein	No terms assigned	No terms assigned	No terms assigned
GMOY012369	-1.0624091529192	5.32152944691451	3.25881397292549e-05	0.002845086285928	milk gland protein 10	No terms assigned	No terms assigned	No terms assigned
GMOY004595	1.65938285810394	0.430834583907048	3.8149863846625e-05	0.00329483555286121	Hypothetical	No terms assigned	No terms assigned	No terms assigned
GMOY001728	1.37528862265969	1.40713730494499	4.31842157214725e-05	0.00368995341143475	Hypothetical	No terms assigned	No terms assigned	No terms assigned
GMOY007584	1.07307500321415	3.49745667286871	4.48692125927162e-05	0.00379357384783891	Hypothetical	No terms assigned	No terms assigned	No terms assigned
GMOY006369	1.35675986037975	1.50741887112353	4.71671635937244e-05	0.00390731921343391	Peptidase M13	GO:0006508 proteolysis	GO:0004222 metalloendopeptidase activity	No terms assigned
GMOY003693	1.26207964783533	2.28361042201985	4.71874954809623e-05	0.00390731921343391	Peptidase M13	GO:0006508 proteolysis	GO:0004222 metalloendopeptidase activity	No terms assigned
GMOY002969	-1.4354519512562	0.749509862501984	4.86483184309895e-05	0.00398717646569089	Hypothetical	No terms assigned	No terms assigned	No terms assigned
GMOY012088	4.05443333966652	-1.75367756388082	4.97794510804125e-05	0.00403867223310983	tyrosine aminotransferase	GO:0009072 aromatic aa family metabolic process	GO:0004838 L-tyrosine:2-oxoglutarate aminotransf. Act.	No terms assigned
GMOY002486	2.59245856435692	-1.01230719777813	5.1857236083325e-05	0.00416517320221267	Two pore domain potassium channel, TASK family	GO:0071805 potassium ion transmembrane transport	GO:0005267 potassium channel activity	GO:0016020 membrane
GMOY001195	-1.0056791843125	4.69088361905706	5.92757381327756e-05	0.00471388840279657	Insect allergen-related	No terms assigned	No terms assigned	No terms assigned
GMOY010523	1.12899177475278	4.02274670174067	7.10800788914637e-05	0.00559720778094349	Attacin	No terms assigned	No terms assigned	GO:0005576 extracellular region
GMOY009494	-3.95430925169174	-2.63918212013858	7.19826420160322e-05	0.00561324835604631	Rhodanese-like domain	No terms assigned	No terms assigned	No terms assigned
GMOY008957	1.25997146800291	1.93045867698465	7.50781307629333e-05	0.00579834179122961	Hypothetical	No terms assigned	No terms assigned	No terms assigned
GMOY002314	1.09527820546396	4.6778994196265	7.86823486204547e-05	0.00601882499161421	Hypothetical	No terms assigned	No terms assigned	No terms assigned
GMOY009274	1.39430765735936	1.08945744899198	8.28630797625918e-05	0.00627883260993525	C-type lectin-like	No terms assigned	GO:0030246 carbohydrate binding	No terms assigned
GMOY009539	1.15226447486554	3.08834049107808	8.3654688050287e-05	0.00627957434037295	Hypothetical	No terms assigned	No terms assigned	No terms assigned
GMOY011216	2.4027507405494	-0.935001699909939	8.96092662347889e-05	0.00666427431849837	Insect cuticle protein	No terms assigned	GO:0042302 structural constituent of cuticle	No terms assigned
GMOY010232	-2.43969100729081	-1.63555965476596	0.000116822219395401	0.00860840427691618	Hypothetical	No terms assigned	No terms assigned	No terms assigned
GMOY004068	-1.66729699682122	-0.364291646161912	0.000153262680030576	0.0111909622364144	ladybird late	No terms assigned	No terms assigned	No terms assigned
GMOY012286	1.17292813822314	1.87746813591929	0.00018299067090195	0.0132412708890492	Hypothetical	No terms assigned	No terms assigned	No terms assigned
GMOY007627	2.09025463371669	-0.638677345160127	0.000196335222220065	0.0140800402220675	Major Facilitator Superfamily transporter	GO:0055085 transmembrane transport	No terms assigned	GO:0016021 integral component of membrane
GMOY003774	1.41109760351909	0.67535039052336	0.000234212136309498	0.0166381795177757	Single domain Von Willebrand factor type C	No terms assigned	No terms assigned	No terms assigned
GMOY004337	5.7993699380743	-2.59706899855999	0.000236149460287155	0.0166381795177757	Hypothetical	No terms assigned	No terms assigned	No terms assigned
GMOY007187	1.01362620879622	4.54183975350856	0.000258212946930768	0.0180344903456342	Hypothetical	No terms assigned	No terms assigned	No terms assigned
GMOY003581	1.22913548542222	1.16571990096647	0.000265706619008125	0.0183978927920109	Hypothetical	No terms assigned	No terms assigned	No terms assigned
GMOY001345	-1.51231301305927	-0.181412957078995	0.000287423483190283	0.0197314992904645	Hypothetical	No terms assigned	No terms assigned	No terms assigned
GMOY006589	1.12668810138536	2.12988544003667	0.000308564762646637	0.0210033235048965	Hypothetical	No terms assigned	No terms assigned	No terms assigned
GMOY008017	1.23781935207532	1.20363116963425	0.00033419077883187	0.0225564734082149	Hypothetical	No terms assigned	No terms assigned	No terms assigned
GMOY003582	0.958415487980832	4.6264130094908	0.000367658945279117	0.0246086387373489	Hypothetical	No terms assigned	No terms assigned	No terms assigned
GMOY001742	-0.934610454300405	3.57930488329402	0.000389783190735828	0.0258738726280179	Major Facilitator Superfamily transporter	GO:0055085 transmembrane transport	No terms assigned	GO:0016021 integral component of membrane
GMOY007523	1.12499812315743	2.02033313436299	0.000399347250408689	0.0262914517646114	Scavenger Receptor Class A, Member 5	No terms assigned	No terms assigned	GO:0016020 membrane
GMOY003384	1.07569899314328	2.63430301946555	0.000472574593298219	0.0308595051493601	Hypothetical	No terms assigned	No terms assigned	No terms assigned
GMOY007369	-0.999360932418833	3.13521911151138	0.000477709933985781	0.0309233343601844	hypothetical secreted conserved protein	No terms assigned	No terms assigned	No terms assigned
GMOY007560	-1.0297464631655	2.4518570440513	0.000483528439013297	0.0309233343601844	Hypothetical	No terms assigned	No terms assigned	No terms assigned
GMOY011618	-0.915242119978955	5.07308152678621	0.000485102107741936	0.0309233343601844	Fatty acyl-CoA reductase	No terms assigned	GO:0080019 fatty-acyl-CoA reduct. (alcohol-forming) act.	No terms assigned
GMOY004568	-1.91549003518189	-1.18705797939557	0.000515405274676037	0.0325963398913223	ladybird early	No terms assigned	No terms assigned	No terms assigned
GMOY010068	0.972895648149449	3.74509458578424	0.000519850556625829	0.0326206224282707	Hypothetical	No terms assigned	No terms assigned	No terms assigned
GMOY007529	1.57911393885832	-0.250937116790394	0.000569312287977479	0.0351933976303918	putative dehydrogenase	GO:0008152 metabolic process	GO:0016491 oxidoreductase activity	No terms assigned
GMOY011772	1.00314277192977	2.68687272748816	0.000569614254475962	0.0351933976303918	Hypothetical	No terms assigned	No terms assigned	No terms assigned
GMOY000693	1.0201092600593	2.82458970157487	0.000576610820728339	0.0353537260464887	Hypothetical	No terms assigned	No terms assigned	No terms assigned
GMOY000890	1.20545107796899	1.20296893730529	0.000585663710388113	0.0356367494078585	Odorant binding protein 1	No terms assigned	No terms assigned	No terms assigned
GMOY009062	1.14804412327783	1.33383921699168	0.000602543567744011	0.0363881950084203	Putative Crustacean Cardioactive Peptide Receptor	GO:0007186 G-prot. coupled recept signaling pathway	No terms assigned	GO:0016021 integral component of membrane
GMOY009807	-1.1961413309527	0.827915334747935	0.000620531096837098	0.0371948191775789	Chitin binding domain	GO:0006030 chitin metabolic process	GO:0008061 chitin binding	GO:0005576 extracellular region
GMOY001391	0.944013913063801	4.48163620805951	0.000642143676548061	0.0382051704446965	Scavenger Receptor Class A, Member 5	No terms assigned	No terms assigned	GO:0016020 membrane
GMOY006276	0.931727948735193	3.4880856159805	0.000674819628816484	0.0398540533724559	Hypothetical	No terms assigned	No terms assigned	No terms assigned
GMOY008104	0.921806269574425	5.66414326087976	0.000744488857014132	0.0436476970769161	Trehalose-1-phosphate	GO:0005991 trehalose metabolic process	GO:0004555 alpha,alpha-trehalase activity	No terms assigned
GMOY009587	0.888626831534357	10.9327868700945	0.000754092191676225	0.0438903513300249	Pro2	No terms assigned	No terms assigned	No terms assigned
GMOY010882	3.02230460485123	-1.86343096077247	0.000795165785213836	0.0459479970276081	Chemosensory protein 3	No terms assigned	No terms assigned	No terms assigned
