# Supplementary material for: Comparative Genomics of Glossina palpalis gambiensis and G. morsitans morsitans to Reveal Gene Orthologs Involved in Infection by Trypanosoma brucei gambiense
Source: Front Microbiol. 2017 Apr 3;8:540. doi: 10.3389/fmicb.2017.00540 (PMC5376623; doi:10.3389/fmicb.2017.00540)
Supplement: Supplementary file 3 [file Table3.XLS]

## Sheet: Supplementary Table S3
Supplementary Table S3: Glossina morsitans morsitans (Gmm) genes identified by mapping the Glossina palpalis gambiensis genes differentially expressed in flies infected versus non-infected by Trypanosoma brucei gambiense (at day 20) on the Gmm genome.
Genes	logFC	logCPM	PValue	FDR	Name	Gene Ontology (GO)
						Biological Process	Molecular Function	Cellular Component
GMOY012125	3.56838846080553	4.29833832431882	1.3180599756892e-70	1.06776038630582e-66	milk gland protein 3	No terms assigned	No terms assigned	No terms assigned
GMOY012360	-2.92518231198212	4.65555296744528	2.84102964940973e-52	1.15075905949341e-48	Extracellular Endonuclease, subunit A	No terms assigned	GO:0016787 hydrolase activity	No terms assigned
GMOY012016	2.36491240542157	5.68319255934215	1.7938685823522e-43	4.84404312854505e-40	milk gland protein 8	No terms assigned	No terms assigned	No terms assigned
GMOY012369	2.23647529528734	6.56498531178126	1.11878260039443e-41	2.26581446144882e-38	milk gland protein 10	No terms assigned	No terms assigned	No terms assigned
GMOY001342	2.14175865981689	6.70995731991677	1.43797381512979e-38	2.32980517527328e-35	milk gland protein 2	No terms assigned	No terms assigned	No terms assigned
GMOY005345	-6.50533167869081	0.942973589043714	2.80731167350748e-38	3.79033864451401e-35	Aspartic peptidase	GO:0006508 proteolysis	GO:0004190 aspartic-type endopeptidase activity	No terms assigned
GMOY001343	2.50121372452343	3.31625089736469	1.69295792035443e-36	1.95923601611303e-33	milk gland protein 6	No terms assigned	No terms assigned	No terms assigned
GMOY009745	2.02060525770949	7.28870668648578	5.94296079507545e-35	6.01799067511327e-32	milk gland protein 1	No terms assigned	No terms assigned	No terms assigned
GMOY012361	-2.54845097498641	3.30020902063186	1.56329327398036e-34	1.40713764583499e-31	Tsal2 protein precursor	No terms assigned	GO:0016787 hydrolase activity	No terms assigned
GMOY000215	5.24165185358448	0.821750056681445	3.72370477985211e-32	3.01657324215819e-29	Hypothetical	No terms assigned	No terms assigned	No terms assigned
GMOY012368	2.52825734294669	2.55815518203809	1.11439502216394e-30	8.20701279504551e-28	Exonuclease	No terms assigned	No terms assigned	No terms assigned
GMOY006276	2.32934964914535	1.8026470995363	1.89803236947866e-20	1.28133001876222e-17	Hypothetical	No terms assigned	No terms assigned	No terms assigned
GMOY008979	1.71444064456325	3.33750431467566	4.9276835640344e-19	3.07070496555713e-16	Hypothetical	No terms assigned	No terms assigned	No terms assigned
GMOY012069	5.328725087027	-0.882946770747299	1.34848644437912e-13	7.80292048993949e-11	Hypothetical	No terms assigned	No terms assigned	No terms assigned
GMOY006875	-1.83536935463274	1.48336907933371	1.31186379530023e-12	7.08493907048475e-10	Alkaline phosphatase-like, alpha/beta/alpha	GO:0008152 metabolic process	GO:0003824 catalytic activity	No terms assigned
GMOY010224	3.56626847249075	-0.486228113095401	4.74736019859326e-12	2.40364781055025e-09	Hypothetical	No terms assigned	No terms assigned	No terms assigned
GMOY002950	1.30167634729998	2.51361356990098	1.3436211753156e-10	6.40275008307747e-08	antigen-5 precursor	No terms assigned	No terms assigned	No terms assigned
GMOY007545	1.40629152919068	2.17927598486904	2.68285108104588e-10	1.20743203375293e-07	Major Facilitator Superfamily transporter	GO:0055085 transmembrane transport	No terms assigned	GO:0016021 integral component of membrane
GMOY004228	0.892934175841805	7.57314377336839	1.89350624881848e-09	8.07331269562026e-07	Transferrin family, iron binding site	GO:0006879 cellular iron ion homeostasis	GO:0008199 ferric iron binding	GO:0005576 extracellular region
GMOY011777	0.957288780055664	11.583620179944	5.12947726618927e-09	2.07769476666996e-06	Hypothetical	No terms assigned	No terms assigned	No terms assigned
GMOY006958	1.12878846358688	3.05759686686228	6.12951388781260e-09	2.35768610991433e-06	carboxylesterase	No terms assigned	No terms assigned	No terms assigned
GMOY003384	1.45638636323345	1.53304911998814	6.40280143415815e-09	2.35768610991433e-06	Hypothetical	No terms assigned	No terms assigned	No terms assigned
GMOY003271	1.34910233702497	1.50559067961382	1.94379678530688e-08	6.84639032946565e-06	Peptidase M13	GO:0006508 proteolysis	GO:0004222 metalloendopeptidase activity	No terms assigned
GMOY000944	-1.54296296416943	0.929540568087838	4.00970020647188e-08	1.3534408905262e-05	Hypothetical	No terms assigned	No terms assigned	No terms assigned
GMOY006761	-2.07796841031846	-0.132228520260014	7.36874420921463e-08	2.38776787355391e-05	cytochrome P450-4g1	GO:0055114 oxidation-reduction process	GO:0016705 oxidoreductase activity	No terms assigned
GMOY004881	1.45702399757469	0.937761707054038	8.05097963158955e-08	2.46309097149241e-05	Hypothetical	No terms assigned	No terms assigned	No terms assigned
GMOY008414	-1.01210813608408	3.37930963915478	8.20928974574681e-08	2.46309097149241e-05	Hypothetical	No terms assigned	No terms assigned	No terms assigned
GMOY004337	6.61259979596363	-1.99861451747597	1.45264547325721e-07	4.20281463530595e-05	Hypothetical	No terms assigned	No terms assigned	No terms assigned
GMOY008344	-1.74182738969619	0.460394319902545	1.51160298445343e-07	4.22258475070939e-05	Trypsin Inhibitor-like	No terms assigned	No terms assigned	No terms assigned
GMOY008958	1.06941152245095	2.59768089969163	2.13210872267865e-07	5.75740425413991e-05	Peptidase M13	GO:0006508 proteolysis	GO:0004222 metalloendopeptidase activity	No terms assigned
GMOY008602	-2.54744553207137	-0.904998666673685	6.23321837760385e-07	0.000162888071216028	fatty acid synthase 4	GO:0008152 metabolic process	GO:0016740 transferase activity	No terms assigned
GMOY003034	-2.09895867124446	-0.492826965983082	8.66363818253927e-07	0.000219325415364846	Hypothetical	No terms assigned	No terms assigned	No terms assigned
GMOY009343	6.43018422421821	-2.18292598202062	9.52544325376733e-07	0.00023383519939021	Sodium:neurotransmitter symporter	GO:0006836 neurotransmitter transport	GO:0005328 neurotransmitter:sodium symporter activity	GO:0016021 integral component of membrane
GMOY012123	0.813158069022181	7.92786313502162	1.01288053806516e-06	0.000241333683496054	Hypothetical	No terms assigned	No terms assigned	No terms assigned
GMOY012110	-0.890981712107368	3.97568198799589	1.14894317943451e-06	0.000265931105617113	period circadian protein	No terms assigned	No terms assigned	No terms assigned
GMOY008950	0.954030669577305	3.08115546864883	1.36513717457241e-06	0.000307193784755864	Hypothetical	No terms assigned	No terms assigned	No terms assigned
GMOY007165	-0.946326387768022	3.10394348774371	1.41050325044128e-06	0.000308823968427698	Hypothetical	No terms assigned	No terms assigned	No terms assigned
GMOY000538	-1.10141715068457	2.2688193975213	1.72783684948306e-06	0.000368347534675323	Hypothetical	No terms assigned	No terms assigned	No terms assigned
GMOY006609	-0.903526276465976	2.85462264160439	1.95122296318428e-06	0.000405304031403996	Stathmin family	GO:0031110 regulation of microtubule polymerization or depolymerization	No terms assigned	No terms assigned
GMOY000946	1.00845161428501	2.27193007745387	5.60669980126224e-06	0.00113549687725063	gamma-glutamyl hydrolase	GO:0006541 glutamine metabolic process	GO:0003824 catalytic activity	No terms assigned
GMOY006111	1.10884675266839	1.24245153475697	9.92165325441175e-06	0.00196037348814609	gonadal trypsin	No terms assigned	GO:0003824 catalytic activity	No terms assigned
GMOY011874	0.709476114981478	9.74880365678537	1.32060923236549e-05	0.00254720366461734	Cupredoxin	No terms assigned	GO:0005507 copper ion binding	No terms assigned
GMOY011772	0.921782729851961	2.38938366412186	1.97205749525029e-05	0.00371526459744712	Hypothetical	No terms assigned	No terms assigned	No terms assigned
GMOY011997	1.31114138056759	0.477377039205439	2.32795157311618e-05	0.00428607629404868	Putative mammalian NeuroPeptide Y like receptor	No terms assigned	No terms assigned	GO:0016021 integral component of membrane
GMOY003566	0.733420415073698	4.5148122123656	2.79641420850072e-05	0.00503416700068096	Alpha glucosidase	No terms assigned	GO:0003824 catalytic activity	No terms assigned
GMOY000011	-0.870447313136742	2.4646880321625	2.93307287357827e-05	0.00516539638018643	Kelch-like protein, gigaxonin	No terms assigned	GO:0005515 protein binding	No terms assigned
GMOY005501	-0.745179978105736	10.2352722385812	3.49685218337613e-05	0.00602723394415532	Major Facilitator Superfamily transporter	GO:0055085 transmembrane transport	No terms assigned	GO:0016021 integral component of membrane
GMOY008266	-1.34165787777238	0.399583868084161	4.22821427804298e-05	0.00713599247217213	organic anion transporting polypeptide 26F	GO:0006810 transport	GO:0005215 transporter activity	GO:0016020 membrane
GMOY007369	-0.793904932337343	2.59069995201578	7.19067764403457e-05	0.0118880978763927	Hypothetical	No terms assigned	No terms assigned	No terms assigned
GMOY005327	0.714661325100141	4.25933184222814	7.93257682498651e-05	0.0128523609718431	mu-crystallin	No terms assigned	No terms assigned	No terms assigned
GMOY010241	0.820298248377439	2.58153429301229	8.33084049339603e-05	0.013232968399412	endoplasmic reticulum metallopeptidase 1	No terms assigned	No terms assigned	No terms assigned
GMOY002494	-1.07951505064095	0.965276224814424	8.71916938649451e-05	0.0135834598461523	Hypothetical	No terms assigned	No terms assigned	No terms assigned
GMOY008527	-0.679860241017455	4.7262257062026	0.000103913643030398	0.0158831023054576	Cyclin-like	No terms assigned	No terms assigned	No terms assigned
GMOY007904	0.877972583539837	1.97821760400356	0.000106287659614462	0.0159451172321621	Hypothetical	No terms assigned	No terms assigned	No terms assigned
GMOY005598	-1.69329421836991	-0.715767704740329	0.000116351981644294	0.0171375891509169	Hypothetical	No terms assigned	No terms assigned	No terms assigned
GMOY009845	0.647310049482799	6.40566510303109	0.000140786884630177	0.0203663312926619	endoplasmic reticulum metallopeptidase 1	No terms assigned	No terms assigned	No terms assigned
GMOY011396	-0.652237089915357	6.81365863782307	0.000215779230880839	0.0306671499888715	Hypothetical	No terms assigned	No terms assigned	No terms assigned
GMOY006027	0.639707435487493	4.16556433077638	0.000269728622838736	0.0376736478209758	nucleoside triphosphate hydrolase	No terms assigned	No terms assigned	No terms assigned
GMOY009983	1.67939721147168	-0.788938038567498	0.000337916951579446	0.0463977156736456	Fatty acyl-CoA reductase	No terms assigned	GO:0080019 fatty-acyl-CoA reductase (alcohol-forming) activity	No terms assigned
