# Supplementary material for: Comparative Genomics of Glossina palpalis gambiensis and G. morsitans morsitans to Reveal Gene Orthologs Involved in Infection by Trypanosoma brucei gambiense
Source: Front Microbiol. 2017 Apr 3;8:540. doi: 10.3389/fmicb.2017.00540 (PMC5376623; doi:10.3389/fmicb.2017.00540)
Supplement: Supplementary file 4 [file Table4.XLS]

## Sheet: Supplementary Table S4
Supplementary Table S4 : Comparison of the annotation, respectively, on the Glossina morsitans morsitans genome and on a panel of genomes of other organisms, of Glossina palpalis gambiensis genes differentially expressed in response to infection with Trypanosoma brucei gambiense.
other organisms, of Glossina palpalis gambiensis genes differentially expressed in response to infection with Trypanosoma brucei gambiense
Gene identity (1)	Encoded proteins / Best hit description (2)
GLOS_LOC101463338.1.1	2-aminoethanethiol dioxygenase-like [Ceratitis capitata]
GMOY010446	2-oxoglutarate dioxygenase
GLOS_LOC101459752.1.1	3-hydroxyisobutyrate DHase, mitochondrial-like [C. capitata]
GLOS_PAPSS.1.1	3'-phosphoadenosine 5'-phosphosulfate synthetase, (sulfotransferase) isoform A [D. melanogaster]
GLOS_RS25.5.10	40S ribosomal protein S25 OS=D. melanogaster GN=RpS25 PE=1 SV=3
GLOS_RNA45S5.1.2	45S pre-ribosomal 5 (RNA45S5), ribosomal RNA Homo sapiens
GLOS_LOC101453821.1.1	60S ribosomal export protein NMD3-like [Ceratitis capitata]
GLOS_RL23.14.16	60S ribosomal protein L23 OS=D. melanogaster GN=RpL23 PE=1 SV=2
GLOS_LOC101463546.1.1	60S ribosomal protein L24-like - XM_004533853.1 (LOC101463546), mRNA
GLOS_LOC101456617.4.5	60S ribosomal protein L27a-like (LOC101456617), mRNA (C. capitata
GLOS_6PGD.1.1	6-phosphogluconate dehydrogenase, decarboxylating
GLOS_LOC101461034.1.1	acid trehalase-like protein 1-like [Ceratitis capitata]
GLOS_CG15097.1.5	Actin binding CG15097, isoform C [Drosophila melanogaster]
GLOS_WDR1.1.1	Actin-interacting protein 1 OS=D. melanog. GN=flr PE=2 SV=1
GMOY008458	Actin-related protein
GLOS_ARP3.1.1	Actin-related protein 3 OS=D. melanog. GN=Arp66B PE=2 SV=3
GMOY002112	Activin-like protein at 23B
GLOS_ARC1.1.1	Activity-regulated cytoskeleton associated protein 1 [Drosophila melanogaster]
GMOY005406	Acyl coA synthase
GLOS_LOC101457705.1.2	Acyl-CoA Delta(11) desaturase-like [Ceratitis capitata]
GLOS_LOC101461142.7.9	Acyl-CoA Delta(11) desaturase-like isoform X3 [Ceratitis capitata]
GMOY003123	Acyl-CoA N-acyltransferase
GLOS_LOC101454212.1.1	Acyl-CoA-binding protein homolog isoform - X1XP_004525356.1 [Ceratitis capitata]
GLOS_LOC101454505.3.12	Acyl-CoA-binding protein homolog isoform X1 - XP_004525358.1 [Ceratitis capitata]
GMOY004236	Acylphosphatase-like
GLOS_DVIR_GJ17549.1.1	Acyltransferase - GJ17549 [Drosophila virilis]
GLOS_LOC101452929.1.1	Adenosine kinase-like isoform X1 [Ceratitis capitata]
GLOS_DANA_GF23598.1.1	Adenylate sulfate kinase activity - ATP binding GF23598 [Drosophila ananassae]
GMOY002461	Adenylosuccinase
GLOS_LOC101462532.1.1	Adenylosuccinate lyase-like [Ceratitis capitata]
GMOY003470	Adipokinetic hormone like
GMOY008368	Adipokinetic hormone receptor isoform A (Putative)
GMOY010090	AICAR transformylase
GLOS_LOC101459846.1.2	Alaserpin-like [Ceratitis capitata]
GMOY000067	Alkaline phosphatase
GLOS_LOC101450467.1.1	Alkaline phosphatase-like - membrane-bound [Ceratitis capitata]
GMOY004731	Alkaline phosphatase-like, alpha/beta/alpha
GMOY006875	Alkaline phosphatase-like, alpha/beta/alpha
GMOY005179	Allatostatin A receptor (Putative)
GMOY004394	Allergen V5/Tpx-1-related - secretory protein
GMOY003566	Alpha glucosidase
GMOY010996	Alpha-2-macroglobulin
GLOS_LOC101455841.1.3	Alpha-2-macroglobuline - CD109 antigen-like isoform X5 [Ceratitis capitata]
GLOS_LOC101452734.1.1	Alpha-N-acetylgalactosaminidase-like [Ceratitis capitata]
GLOS_DWIL_GK21065.1.1	Amino-acid permease - GK21065 [Drosophila willistoni]
GLOS_ALAS2.1.1	Aminolevulinic acid synthase 2, erythroid (Alas2), transcript variant 1, mRNA Mus musculus
GLOS_DANA_GF16109.1.1	AMP-dependent synthetase/ligase - XP_001955699.1 GF16109 [Drosophila ananassae]
GMOY012094	Angiopoietin-like protein
GLOS_ANXB9.1.1	Annexin-B9 OS=Drosophila melanogaster GN=AnnIX PE=2 SV=2
GMOY002950	Antigen-5 precursor
GMOY004147	Apolipophorin-III superfamily
GMOY010194	Araucan
GLOS_LOC101448504.1.1	Arginine kinase-like isoform X1 - XP_004526797.1 [Ceratitis capitata]
GMOY009525	Armadillo-type fold
GMOY006185	Aromatic amino acid hydroxylase
GMOY006979	Arrestin
GMOY002024	Aryldialkylphosphatase
GMOY005345	Aspartic peptidase
GLOS_LOC101461571.2.2	Aspartic protease-like (lysosomal) [Ceratitis capitata]
GMOY010103	Aspartyl protease
GLOS_DANA_GF16603.1.1	ATPase activity / ATP bibding - GF16603 [Drosophila ananassae]
GLOS_LOC101455574.1.1	ATP-binding cassette sub-family G member 1-like isoform X1
GLOS_LOC101459058.1.1	ATP-binding cassette sub-family G member 1-like isoform X1 [C. capitata]
GLOS_LOC101458352.1.1	ATP-binding cassette sub-family G member 1-like isoform X1 [C. capitata]
GMOY010521	Attacin
GMOY010522	Attacin
GMOY010523	Attacin
GMOY010524	Attacin
GMOY009611	Barrier- to-autointegration factor, BAF
GMOY009394	Basic-leucine zipper domain (dimerisation of eucaryotic transcription factors)
GLOS_DWIL_GK11188.1.1	beta-1,4-N-acetylglucosaminyltransferase - XP_002070141.1 GK11188 [Drosophila willistoni]
GLOS_DVIR_GJ18228.1.1	Beta-hexosaminidase - GJ18228 [Drosophila virilis]
GLOS_FDL.1.2	Beta-hexosaminidase fdl OS=D. melanog. GN=fdl PE=1 SV=1
GLOS_DPER_GL10214.1.1	Beta-N-acetyl hexoseaminidase - GL10214 [Drosophila persimilis]
GLOS_DMOJ_GI19764.1.1	Beta-N-acetylhexosaminidase - GI19764 [Drosophila mojavensis]
GLOS_LOC101457813.1.1	Bifunctional purine biosynthesis prot. PURH-like isoform X1 [. capitata]
GLOS_LOC101449871.1.1	Bromodomain-containing protein DDB_G0280777-like [C. capitata]
GMOY003161	Bursicon receptor (Putative)
GLOS_C12A2.3.4	C12A2_MUSDO (sp|O18635) Cyt. P450 CYP12A2 OS=Musca domestica GN=CYP12A2 PE=2 SV=1
GMOY006719	Ca2+/calmodulin-dependent protein kinase
GLOS_KCC2A.2.2	Ca2+/calmodulin-dependent protein kinase type II
GLOS_DMOJ_GI24237.1.1	Calcium ion binding - GI24237 [Drosophila mojavensis]
GLOS_AAEL_AAEL012043.1.1	Calcium-binding protein (secreted modular …) - [Aedes aegypti]
GLOS_CALR.1.1	Calreticulin OS=Drosophila melanogaster GN=Crc PE=1 SV=2
GMOY003309	Carbon-nitrogen hydrolase
GMOY008973	Carboxylesterase
GMOY011249	Carboxylesterase
GMOY006958	Carboxylesterase type B,
GLOS_DSEC_GM17695.1.1	Carboxypeptidase A / Peptidase M14 (InterPro) - GM17695 [Drosophila sechellia]
GLOS_LOC101451961.1.2	Carrier family 12 member 6-like isoform X5 / solute [C. capitata]
GLOS_LOC101459427.1.1	Carrier family 2 (facilitated glucose transporter member 1-like) - XP_004534903.1
GMOY011179	Cathepsin L-like protease
GMOY010195	Caupolican (transcription regulatory factor)
GMOY011562	Cecropin (anti-microbial peptide)
GMOY011563	Cecropin (anti-microbial peptide)
GLOS_CEC.2.2	Cecropin OS=Glossina morsitans morsitans PE=1 SV=2
GLOS_CECC.1.1	Cecropin-C OS=Drosophila yakuba GN=CecC PE=2 SV=1
GLOS_CG10252.2.2	Cecropine CG10252 [D. melanogaster] ref|XP_002032372.1| GM23550 [Drosophila sechellia]
GLOS_DSIM_CRQ.1.1	Cell adhesion - crq [Drosophila simulans]
GMOY004684	Cellular retinaldehyde binding/alpha-tocopherol transport
GLOS_CG34109.1.1	CG34109 [Drosophila melanogaster]
GLOS_CG34402.1.1	CG34402, isoform C [Drosophila melanogaster]
GLOS_CG9427.3.3	CG9427, isoform A [Drosophila melanogaster]
GMOY010882	Chemosensory protein 3
GMOY002708	Chitin binding
GLOS_DANA_GF24496.1.1	Chitin binding - GF24496 [Drosophila ananassae]
GLOS_DGRI_GH11353.5.6	Chitin binding - GH11353 [Drosophila grimshawi]
GLOS_DGRI_GH14440.1.1	Chitin binding - GH14440 [Drosophila grimshawi]
GLOS_DMOJ_GI10981.2.2	Chitin binding - GI10981 [Drosophila mojavensis]
GLOS_DMOJ_GI13574.3.3	Chitin binding - GI13574 [Drosophila mojavensis]
GLOS_DWIL_GK11657.1.1	Chitin binding - GK11657 [Drosophila willistoni]
GLOS_DPER_GL15114.1.3	Chitin binding - GL15114 [Drosophila persimilis]
GLOS_DANA_GF24494.3.12	Chitin binding - XP_001956624.1 GF24494 [Drosophila ananassae]
GLOS_DWIL_GK13541.2.5	Chitin binding - XP_002072711.1 GK13541 [Drosophila willistoni]
GMOY011809	Chitin binding (Pro1)
GMOY003840	Chitin binding domain
GMOY005251	Chitin binding domain
GMOY005278	Chitin binding domain
GMOY009806	Chitin binding domain
GMOY009807	Chitin binding domain
GMOY011054	Chitin binding domain
GMOY011810	Chitin binding domain
GLOS_LOC101462140.1.1	Chitinase 3-like [Ceratitis capitata]
GMOY009161	Chitinase-like protein Idgf5
GMOY001794	Chitobiase/beta-hexosaminidase domain 2-like
GLOS_LOC100876965.1.1	Chymotrypsin inhibitor-like [Megachile rotundata]
GLOS_CI.1.1	Chymotrypsin inhibitor-like isoform 1 [Bombus terrestris]
GLOS_LOC101462601.1.5	Chymotrypsin-1-like [Ceratitis capitata]
GLOS_LOC101462958.1.2	Chymotrypsin-2-like [Ceratitis capitata]
GMOY007442	Citrate synthase
GMOY005559	Clip domain serine protease easter precursor
GLOS_CADF.2.7	Cofilin/actin-depolymer. fact homolog; D.m. GN=tsr PE=2 SV=1
GLOS_LOC101460687.1.1	Collagen alpha-1(IV) chain-like [Ceratitis capitata]
GLOS_LOC101460389.1.1	Collagen alpha-1(IV) chain-like isoform X1 [Ceratitis capitata]
GMOY003590	Collagen IV, non-collagenous
GMOY007523	Collagen IV, non-collagenous
GLOS_SMP_112590.1.1	Conserved hypothetical protein (Smp_112590) mRNA, partial cds
GLOS_LOC101460835.1.1	Counting factor associated protein D-like [Ceratitis capitata]
GLOS_DWIL_GK11147.2.2	Creatinase - XP_002070226.1 GK11147 [Drosophila willistoni]
GMOY009062	Crustacean Cardioactive Peptide Receptor (Putative)
GLOS_CRY1.1.1	Cryptochrome-1 OS=D. melanogaster GN=cry PE=1 SV=1
GMOY009274	C-type lectin-like
GMOY004647	Cupredoxin
GMOY011874	Cupredoxin
GMOY008527	Cyclin-like
GMOY006116	Cyclophilin-like domain
GLOS_DWIL_GK21356.4.5	Cysteine dioxygenase - GK21356 [Drosophila willistoni]
GMOY000213	Cysteine-rich secretory protein, allergen V5/Tpx-1-related
GMOY007457	Cytochrome b561/ferric reductase transmembrane
GLOS_COX1.6.10	Cytochrome c oxidase subunit 1 OS=D. yakuba GN=mt:CoI PE=3 SV=2
GMOY002598	Cytochrome P450
GMOY002627	Cytochrome P450
GMOY005461	Cytochrome P450
GMOY007064	Cytochrome P450
GMOY007181	Cytochrome P450
GMOY007270	Cytochrome P450
GMOY007652	Cytochrome P450
GMOY009767	cytochrome P450
GMOY009909	Cytochrome P450
GLOS_CP305.1.2	Cytochrome P450 305a1 OS=D. melanogaster GN=Cyp305a1 PE=2 SV=1
GLOS_C4AC3.1.1	Cytochrome P450 4ac3 OS=D. melanogaster
GLOS_CP6G1.1.1	Cytochrome P450 6g1 OS=Drosophila melanogaster GN=Cyp6g1 PE=2 SV=1
GLOS_CP9F2.9.9	Cytochrome P450 9f2 OS=D. melanogaster GN=Cyp9f2 PE=2 SV=1
GLOS_CP6W1.1.1	Cytochrome P450 CP6W1_DROME (sp|Q9V9L1) D. melanogaster GN=Cyp6w1 PE=2 SV=1
GMOY001150	cytochrome P450-4g1
GMOY001939	cytochrome P450-4g1
GMOY006475	cytochrome P450-4g1
GMOY006761	Cytochrome P450-4g1
GLOS_LOC101459287.2.5	Cytosolic non-specific dipeptidase-like isoform X1 [C. capitata]
GMOY011523	D-alanyl-D-alanine carboxypeptidases - DD-peptidase zinc-binding domain
GMOY007529	Dehydrogenase/reductase
GLOS_AAEL_AAEL008876.1.1	Deoxyribonuclease I, putative - XP_001653478.1 deoxyribonuclease I, putative [Aedes aegypti]
GMOY007305	Destabilase
GMOY011587	D-galactoside/L-rhamnose binding lectin domain
GLOS_AAEL_AAEL000797.1.1	Dimethylaniline monooxygenase [Aedes aegypti]
GLOS_LOC101450103.1.1	Disulfide-isomerase A6-like protein [Ceratitis capitata]
GLOS_DGRI_GH21360.1.1	DNA binding/transcription elongation - GH21360 [Drosophila grimshawi]
GMOY006205	DNA replication licensing factor Mcm
GLOS_RN181.1.1	E3 ubiquitin-protein ligase RNF181 homolog
GMOY002938	E3 ubiquitin-protein ligase SINA like
GMOY008903	E3 ubiquitin-protein ligase SINA like
GMOY008821	Elongase 4
GMOY003354	Elongase 9
GLOS_ELP2.1.1	Elongator complex protein 2; D. m. GN=Elp2 PE=1 SV=1
GLOS_DWIL_GK21058.1.1	Endo / exo nuclease - Mn binding - GK21058 [Drosophila willistoni]
GMOY000086	Endonuclease, subunit A - Extracellular
GMOY009845	Endoplasmic reticulum metallopeptidase 1
GMOY010241	Endoplasmic reticulum metallopeptidase 1
GLOS_LOC101461359.1.1	Endoplasmic reticulum metallopeptidase 1-like isoform X1 [C. capitata]
GLOS_LOC101456384.1.1	Endoplasmin-like [Ceratitis capitata]
GMOY009600	Enkurin
GLOS_LOC101454791.1.1	Enkurin-like [Ceratitis capitata]
GLOS_LOC101461076.2.2	Epidermal growth factor-like protein 6-like [Ceratitis capitata]
GLOS_LOC101453109.1.1	ETHE1 (ethylmalonic encephalopathy 1 protein), mitochondrial-like [Ceratitis capitata]
GLOS_LOC101459449.2.2	Eukaryotic translation initiat fact 3 subunit D-1-like, mRNA - XM_004521213.1 PREDIC: C. capitata
GLOS_LOC101462178.1.1	Eukaryotic translation initiation factor 2D-like - XP_004531052.1 [Ceratitis capitata]
GMOY012368	Exonuclease
GLOS_LOC101459623.1.5	Exonuclease 3'-5' domain-containing protein 2-like [C. capitata]
GLOS_EXPA.1.1	Expanded protein OS=D. melanogaster GN=ex PE=1 SV=3
GMOY007402	Extracellular Endonuclease, subunit A
GMOY012360	Extracellular Endonuclease, subunit A
GLOS_SSRP1.1.1	FACT complex subunit Ssrp1 OS=D. p. p. GN=Ssrp PE=3 SV=2
GLOS_LOC101456285.1.1	FAM188A homolog protein [Ceratitis capitata]
GMOY000103	Fat body c-type lysozyme
GMOY009079	Fatty acid synthase 2
GMOY008601	Fatty acid synthase 3
GMOY008602	Fatty acid synthase 4
GLOS_LOC101461063.10.16	Fatty acid-binding protein-like (probable)- XP_004518012.1 [Ceratitis capitata]
GMOY002004	Fatty acyl-CoA reductase
GMOY004332	Fatty acyl-CoA reductase
GMOY007084	Fatty acyl-CoA reductase
GMOY009983	Fatty acyl-CoA reductase
GMOY011618	Fatty acyl-CoA reductase
GLOS_LOC100862446.1.1	Ferritin light chain 1-like, transcript variant 1 (LOC100862446), mRNA Mus musculus
GLOS_LOC101456392.1.1	Fibroin heavy chain-like [Ceratitis capitata]
GLOS_DVIR_GJ16799.1.1	Flavin adenine dinucleotide (FAD) binding / oxidoreductase - GJ16799 [Drosophila virilis]
GLOS_CG9517.1.1	Flavin adenine dinucleotide (FAD) binding CG9517, isoform B [Drosophila melanogaster]
GLOS_DMOJ_GI19297.1.1	Flavin adenine dinucleotide binding (FAD dependent oxidoreductase) - XP_002005009.1 GI19297 [D. mojavensis]
GLOS_DVIR_GJ12156.1.1	Flavin mono-nucleotide (FMN) binding (glutamate synthase) - XP_002047025.1 GJ12156 [D. virilis]
GLOS_DSEC_GM15369.1.1	Flavin mono-nucleotide (FMN) binding (oxidoreductase) - XP_002041100.1 GM15369 [D. sechellia]
GLOS_LOC101455387.1.1	Folate transporter-like isoform X1 / proton-coupled - [C. capitata]
GMOY011869	G protein-coupled receptor (GPCR), rhodopsin-like, 7TM
GLOS_DPSE_GA24742.1.1	GA24742 [Drosophila pseudoobscura pseudoobscura]
GLOS_DPSE_GA26760.1.1	GA24742 [Drosophila pseudoobscura pseudoobscura]
GLOS_DPSE_GA30464.1.1	GA30464 [Drosophila pseudoobscura pseudoobscura]
GMOY000946	Gamma-glutamyl hydrolase
GLOS_LOC101459395.1.1	Gamma-glutamyl hydrolase-like [Ceratitis capitata]
GLOS_DYAK_GE15912.2.4	GE15912 [Drosophila yakuba]
GLOS_DYAK_GE18501.1.1	GE18501 [Drosophila yakuba]
GLOS_DANA_GF12088.1.1	GF12088 [Drosophila ananassae]
GLOS_DANA_GF14647.1.1	GF14647 [Drosophila ananassae]
GLOS_DANA_GF17298.1.1	GF17298 [Drosophila ananassae]
GLOS_DERE_GG10538.1.1	GG10538 [Drosophila erecta]
GLOS_DERE_GG14514.1.1	GG14514 [Drosophila erecta]
GLOS_DERE_GG19064.1.3	GG19064 [Drosophila erecta]
GLOS_DERE_GG21392.1.1	GG21392 [Drosophila erecta]
GLOS_DERE_GG22534.1.1	GG22534 [Drosophila erecta]
GLOS_DGRI_GH14582.1.1	GH14582 [Drosophila grimshawi]
GLOS_DGRI_GH18314.1.1	GH18314 [Drosophila grimshawi]
GLOS_DGRI_GH21600.3.3	GH21600 [Drosophila grimshawi]
GLOS_DGRI_GH23671.1.1	GH23671 [Drosophila grimshawi]
GLOS_DMOJ_GI12536.1.1	GI12536 [Drosophila mojavensis]
GLOS_DMOJ_GI12593.1.5	GI12593 [Drosophila mojavensis]
GLOS_DMOJ_GI19977.1.3	GI19977 [Drosophila mojavensis]
GLOS_DMOJ_GI20641.1.1	GI20641 [Drosophila mojavensis]
GLOS_DMOJ_GI22614.1.1	GI22614 [Drosophila mojavensis]
GLOS_DVIR_GJ13580.1.1	GJ13580 [Drosophila virilis]
GLOS_DVIR_GJ16564.1.2	GJ16564 [Drosophila virilis]
GLOS_DVIR_GJ17669.1.1	GJ17669 [Drosophila virilis]
GLOS_DVIR_GJ22515.1.1	GJ22515 (DvirGJ22515), mRNA (D. virilis
GLOS_DWIL_GK10932.1.1	GK10932 [Drosophila willistoni]
GLOS_DWIL_GK11338.1.1	GK11338 [Drosophila willistoni]
GLOS_DWIL_GK12502.1.1	GK12502 [Drosophila willistoni]
GLOS_DWIL_GK12510.4.4	GK12510 [Drosophila willistoni]
GLOS_DWIL_GK14466.1.1	GK14466 [Drosophila willistoni]
GLOS_DWIL_GK21639.1.5	GK21639 [Drosophila willistoni]
GLOS_DWIL_GK25686.1.1	GK25686 [Drosophila willistoni]
GLOS_DPER_GL10892.1.1	GL10892 [Drosophila persimilis]
GMOY010478	GL16235
GLOS_DPER_GL19505.1.1	GL19505 [Drosophila persimilis]
GLOS_DPER_GL21241.1.4	GL21241 [Drosophila persimilis]
GLOS_DPER_GL24111.1.1	GL24111 [Drosophila persimilis]
GLOS_DPER_GL24331.1.3	GL24331 [Drosophila persimilis]
GMOY003949	Glucosamine-fructose-6-phosphate aminotransferase
GMOY000811	Glucose-methanol-choline oxidoreductase
GLOS_DWIL_GK10672.1.1	Glutamate 5-kinase / glutamate-5-semialdehyde dehydrogenase - Proline biosynthese - GK10672 [D. willistoni]
GLOS_QC.1.1	Glutaminyl cyclase - NP_729109.1 [Drosophila melanogaster]
GMOY002000	Glutathione S-transferase
GLOS_GSTT1.2.5	Glutathione S-transferase 1-1 OS=L. cuprina GN=GST1 PE=1 SV=2
GLOS_GST.1.1	Glutathione S-transferase OS=Musca domestica PE=2 SV=1
GMOY009373	Glutathione S-transferase, C-terminal-like
GLOS_LOC101453326.1.1	Glycine cleavage system H protein, mitochondrial-like [C. capitata]
GLOS_DWIL_GK13726.1.1	Glycine N-methyl transferase - GK13726 [Drosophila willistoni]
GMOY001137	Glycogen synthase
GMOY011418	Glycogen synthase
GMOY009375	Glycoside hydrolase
GMOY006515	Glycoside hydrolase, superfamily
GLOS_LOC101449625.1.1	Glyoxalase domain-containing protein 4-like isoform X1 [C. capitata]
GMOY008525	Glyoxylase
GLOS_DSEC_GM15320.1.1	GM15320 [Drosophila sechellia]
GLOS_DSEC_GM18382.1.1	GM18382 [Drosophila sechellia]
GLOS_DSEC_GM25119.1.2	GM25119 [Drosophila sechellia]
GLOS_DSEC_GM25313.1.1	GM25313 [Drosophila sechellia]
GMOY009447	G-protein coupled receptor
GLOS_DVIR_GJ19325.1.1	G-protein receptor activity - GJ19325 [Drosophila virilis]
GLOS_GCH1.1.1	GTP cyclohydrolase 1 OS=D. melanogaster GN=Pu PE=2 SV=3
GMOY008769	GTPase Small
GMOY004364	Haemolymph juvenile hormone binding
GLOS_DWIL_GK15016.1.2	Haemolynph juvenil hormone binding- GK15016 - [Drosophila willistoni]
GLOS_LOC101455536.1.2	Halfway-like protein - XP_004536445.1 [Ceratitis capitata]
GLOS_LOC101457078.1.1	Heat shock 70 kDa protein 14-like [Ceratitis capitata]
GLOS_HSP83.1.1	Heat shock protein 83 - [BBH] HSP83_DROAV (sp|O02192) OS=D. auraria GN=Hsp83 PE=3 SV=1
GLOS_HH.1.1	Hedgehog protein OS=Drosophila willistoni GN=hh PE=3 SV=1
GLOS_RUVB1.1.1	Helicase 1 / ruvB-like; D. p. pseudoobscura GN=pont PE=3 SV=1
GLOS_HBA-A1.1.6	Hemoglobin alpha, adult chain 1 (Hba-a1), mRNA Mus musculus
GLOS_HBA.5.5	Hemoglobin subunit alpha OS=Mus musculus GN=Hba PE=1 SV=2
GLOS_HBB2.2.2	Hemoglobin subunit beta-2 OS=Mus musculus GN=Hbb-b2 PE=1 SV=2
GLOS_HBA1.1.1	Hemoglobin, alpha 1 (Hba1), mRNA Rattus norvegicus
GMOY002746	Histone H1
GLOS_H12.1.1	Histone H1.2 OS=Drosophila virilis GN=His1.2 PE=3 SV=1
GLOS_LOC101453125.1.2	Histone-lysine N-methyltransferase Suv4-20-like isoform X1 [C. capitata]
GMOY003408	Homocysteine S-methyltransferase
GLOS_DMOJ_GI21769.1.1	Hydrolase - GI21769 [Drosophila mojavensis]
GLOS_DWIL_GK18649.1.3	Hydrolase - GK18649 [Drosophila willistoni]
GLOS_HYPA.1.1	Hypodermin-A OS=Hypoderma lineatum PE=1 SV=2
GLOS_HYPB.1.2	Hypodermin-B OS=Hypoderma lineatum PE=1 SV=1
GMOY000215	Hypothetical
GMOY000257	Hypothetical
GMOY000396	Hypothetical
GMOY000538	Hypothetical
GMOY000693	Hypothetical
GMOY000944	Hypothetical
GMOY001078	Hypothetical
GMOY001239	Hypothetical
GMOY001344	Hypothetical
GMOY001345	Hypothetical
GMOY001389	Hypothetical
GMOY001728	Hypothetical
GMOY001730	Hypothetical
GMOY002086	Hypothetical
GMOY002247	Hypothetical
GMOY002257	Hypothetical
GMOY002310	Hypothetical
GMOY002314	Hypothetical
GMOY002434	Hypothetical
GMOY002494	Hypothetical
GMOY002933	Hypothetical
GMOY002969	Hypothetical
GMOY002986	Hypothetical
GMOY003011	Hypothetical
GMOY003030	Hypothetical
GMOY003156	Hypothetical
GMOY003158	Hypothetical
GMOY003197	Hypothetical
GMOY003384	Hypothetical
GMOY003581	Hypothetical
GMOY003582	Hypothetical
GMOY003830	Hypothetical
GMOY003974	Hypothetical
GMOY003976	Hypothetical
GMOY004022	Hypothetical
GMOY004142	Hypothetical
GMOY004337	Hypothetical
GMOY004434	Hypothetical
GMOY004595	Hypothetical
GMOY004832	Hypothetical
GMOY004881	Hypothetical
GMOY005055	Hypothetical
GMOY005363	Hypothetical
GMOY005598	Hypothetical
GMOY005606	Hypothetical
GMOY005797	Hypothetical
GMOY005798	Hypothetical
GMOY005799	Hypothetical
GMOY005800	Hypothetical
GMOY006276	Hypothetical
GMOY006412	Hypothetical
GMOY006589	Hypothetical
GMOY006639	Hypothetical
GMOY006671	Hypothetical
GMOY006765	Hypothetical
GMOY006993	Hypothetical
GMOY007165	Hypothetical
GMOY007187	Hypothetical
GMOY007560	Hypothetical
GMOY007584	Hypothetical
GMOY007637	Hypothetical
GMOY007787	Hypothetical
GMOY008016	Hypothetical
GMOY008017	Hypothetical
GMOY008414	Hypothetical
GMOY008457	Hypothetical
GMOY008627	Hypothetical
GMOY008950	Hypothetical
GMOY008957	Hypothetical
GMOY008979	Hypothetical
GMOY009073	Hypothetical
GMOY009376	Hypothetical
GMOY009539	Hypothetical
GMOY009540	Hypothetical
GMOY009541	Hypothetical
GMOY009725	Hypothetical
GMOY009951	Hypothetical
GMOY010105	Hypothetical
GMOY010224	Hypothetical
GMOY010232	Hypothetical
GMOY010266	Hypothetical
GMOY010477	Hypothetical
GMOY011396	Hypothetical
GMOY011420	Hypothetical
GMOY011709	Hypothetical
GMOY011772	Hypothetical
GMOY011777	Hypothetical
GMOY012069	Hypothetical
GMOY012123	Hypothetical
GMOY012286	Hypothetical
GMOY008956	Hypothetical conserved protein
GMOY011421	Hypothetical conserved protein
GLOS_PMAR_PMAR029216.1.2	Hypothetical protein (conserved) [Perkinsus marinus ATCC 50983]
GLOS_PTSG_02057.1.1	Hypothetical Protein (Salpingoeca sp.) - mRNA, complete cds - XM_004997989.1
GLOS_LOC100575767.7.33	Hypothetical protein LOC100575767 [Acyrthosiphon pisum]
GMOY007369	Hypothetical secreted conserved protein
GMOY010488	Immune reactive putative protease inhibitor
GMOY001788	Immunoglobulin-like
GMOY003443	Immunoglobulin-like
GMOY004589	Immunoglobulin-like
GMOY005693	Immunoglobulin-like
GLOS_DWIL_GK14123.1.1	Innate immune response (GO - Biol Process) - GK14123 - [Drosophila willistoni]
GLOS_LOC101456419.1.1	Inner centromere protein-like isoform X1 [Ceratitis capitata]
GMOY006458	Inosine-5'-monophosphate dehydrogenase
GLOS_IMDH.2.2	Inosine-5'-monophosphate dehydrogenase OS=D. melanogaster
GLOS_LOC101458989.1.1	Inositol 3,4-bisphosphate 4-phosphatase-like isof. X4 type-1 [C. capitata]
GLOS_LOC101458418.1.1	Inositol polyphosphate multikinase-like [Ceratitis capitata]
GLOS_LOC101452090.1.1	Inositol-3-phosphate synthase-like [Ceratitis capitata]
GMOY001195	Insect allergen-related
GMOY003876	Insect cuticle protein
GMOY009277	Insect cuticle protein
GMOY011216	Insect cuticle protein
GMOY002258	Insulin-like
GLOS_USO1.1.1	Intracellular protein transport protein - USO1_YEAST (sp|P25386) OS=S. cerevisiae
GMOY007932	Ionotropic receptor 56b
GLOS_LOC101462766.1.14	Isoaspartyl peptidase/L-asparaginase GA20639-like [C. capitata]
GMOY010058	Kazal domain (serine proteinase inhibitors)
GMOY000011	Kelch-like protein, gigaxonin
GLOS_DWIL_GK14328.2.2	Kinase DUF1679 APH - GK14328 [Drosophila willistoni]
GLOS_LOC101457181.1.5	Laccase-2-like [Ceratitis capitata]
GMOY004568	Ladybird early
GMOY004068	Ladybird late
GMOY010972	Larval serum protein-like 3
GLOS_LECA.10.13	Lectin subunit alpha OS=Sarcophaga peregrina PE=1 SV=1
GMOY001011	Lectin-like C-type
GLOS_GPL.11.22	Lectizyme OS=Glossina austeni GN=Gpl PE=2 SV=1
GLOS_GPL.16.22	Lectizyme OS=Glossina fuscipes fuscipes GN=Gpl PE=2 SV=1
GMOY004177	Lethal (2) 01810
GMOY010344	Leucine rich repeat containing protein
GLOS_LRRX1.1.4	Leucine-rich repeat-containing protein - LRRX1_DICDI (sp|Q54G05) DDB_G0290503OS=Dictyostelium discoideum
GMOY003944	LIM and senescent cell antigen-like-protein 1
GMOY005487	Lim3
GMOY003615	Lipase
GMOY004720	Lipase
GLOS_DERE_GG17809.1.1	Lipid binding protein - GG17809 [D. erecta] ref|XP_002042722.1| GM17637 [D. sechellia]
GMOY007510	lipid storage droplet-1
GLOS_LSD1.1.1	Lipid storage droplets surface-binding protein 1
GMOY002410	Lipid transport protein
GMOY005442	Lipid transport protein
GMOY005442	Lipid transport protein
GMOY006833	Lipid transport protein
GMOY009018	Lipid transport protein
GLOS_DWIL_GK13707.1.1	Lipid transporter - GK13707 [Drosophila willistoni]
GLOS_LOC101462349.8.8	Low quality prot.: activating signal cointegrator 1 complex subunit 3-like
GMOY006945	Low-density lipoprotein (LDL) receptor class A
GMOY009437	Low-density lipoprotein (LDL) receptor class A
GMOY006970	Low-density lipoprotein (LDL) receptor class A
GLOS_LTV1.1.1	LTV1 homolog protein; D. (non ribosomal prot required for 40S ribosomal subunit) D. melanogaster GN=CG7686
GLOS_LOC101453231.2.2	LYR motif-containing protein 5-like [Ceratitis capitata]
GLOS_LOC101449088.1.1	lysM and putative peptidoglycan-binding domain-containing protein 1-like isoform X1 [Ceratitis capitata]
GMOY008891	LysM domain
GLOS_DGRI_GH22644.1.1	Lysozyme activity - GH22644 [Drosophila grimshawi]
GLOS_LOC101461912.1.1	Lysozyme-like [Ceratitis capitata]
GMOY008469	M13 family peptidase
GMOY001742	Major Facilitator Superfamily transporter
GMOY003428	Major Facilitator Superfamily transporter
GMOY003490	Major Facilitator Superfamily transporter
GMOY003491	Major Facilitator Superfamily transporter
GMOY003839	Major Facilitator Superfamily transporter
GMOY004738	Major Facilitator Superfamily transporter
GMOY005103	Major Facilitator Superfamily transporter
GMOY005106	Major Facilitator Superfamily transporter
GMOY005109	Major Facilitator Superfamily transporter
GMOY005501	Major Facilitator Superfamily transporter
GMOY007545	Major Facilitator Superfamily transporter
GMOY007627	Major Facilitator Superfamily transporter
GMOY012075	Major Facilitator Superfamily transporter
GMOY012352	Major Facilitator Superfamily transporter
GLOS_DPER_GL12526.1.1	Major Facilitator Superfamily-type transporter / Uncharacterised - GL12526 [Drosophila persimilis]
GLOS_MVL.1.1	Malvolio protein (copper transporter) OS=D. melanogaster GN=Mvl PE=2 SV=2
GMOY006406	MD-2-related lipid-recognition domain
GLOS_LOC101462556.1.1	MD-2-related lipid-recognition protein-like [Ceratitis capitata]
GLOS_DWIL_GK24194.1.1	Metallocarboxypeptidase / Zinc binding - GK24194 [Drosophila willistoni]
GLOS_DANA_GF12918.1.1	Metallocarboxypeptidase / Zinc binding - XP_001959526.1 GF12918 [Drosophila ananassae]
GLOS_DVIR_GJ10399.1.1	Metalloendopeptidase - GJ10399 [Drosophila virilis]
GLOS_DVIR_GJ22461.1.1	Metalloendopeptidase - GJ22461 [Drosophila virilis]
GLOS_DWIL_GK10999.1.1	Metalloendopeptidase (Zinc) / serine-type endopeptidase inhibitor - GK10999 [Drosophila willistoni]
GLOS_DVIR_GJ20013.2.2	Metallopeptidase - XP_002050776.1 GJ20013 [Drosophila virilis]
GLOS_AAEL_AAEL014871.1.1	Methylenetetrahydrofolate dehydrogenase [Aedes aegypti]
GLOS_LOC101460408.1.1	Methylenetetrahydrofolate reductase-like [Ceratitis capitata]
GLOS_LOC101449626.1.1	Microsomal triglyceride transfer protein large subunit-like [C. capitata]
GMOY007063	Midgut trypsin
GMOY009745	Milk gland protein 1
GMOY012369	Milk gland protein 10
GMOY001342	Milk gland protein 2
GMOY012125	Milk gland protein 3
GMOY001343	Milk gland protein 6
GMOY012016	Milk gland protein 8
GLOS_LOC100499562.2.3	Mitochondrial ribosomal RNA MTRNR2-like (LOC100499562), mRNA (Macaca mulatta)
GLOS_MTRNR2L10.1.3	MTRNR2-like 10 (MTRNR2L10), mRNA (Pan troglodytes)
GLOS_LOC101460827.1.2	Mucin-5AC-like [Ceratitis capitata]
GMOY005327	Mu-crystallin
GLOS_CPIPJ_CPIJ000864.1.1	Multicopper oxidase [Culex quinquefasciatus]
GLOS_LOC101461187.1.1	Myb-like protein Q-like [Ceratitis capitata]
GMOY007131	Myo-inositol-1-phosphate synthase
GMOY007533	Myosin heavy chain
GLOS_MYSN.1.1	Myosin heavy chain, non-muscle OS=D. m. GN=zip PE=1 SV=2
GMOY008852	Myosin heavy chain, non-muscle-related
GLOS_LOC101456506.1.1	Myosin regulatory light chain LC-2, mantle muscle-like isoform X2
GLOS_LOC101457248.1.1	Na- and chloride-depend. neutral and basic amino acid transp. B(0)-like
GMOY011877	Na+ channel, amiloride-sensitive
GMOY005102	N-acetylgalactosaminyltransferase
GLOS_DSIM_GD20325.1.4	NAD(P)H oxido-reductase - GD20325 [Drosophila simulans]
GLOS_AGAP_AGAP004677.1.1	NAD-dependent methylenetetrahydrofolate dehydrogenase - AGAP004677-PB [Anopheles gambiae str. PEST]
GLOS_AGAP_AGAP009641.2.2	NAD-dependent methylenetetrahydrofolate dehydrogenase - AGAP009641-PA [Anopheles gambiae str. PEST]
GLOS_ND1.2.4	NADH dehydrogenase subunit 1 (mitochondrion) [Chrysomya megacephala]
GMOY007497	NADH-cytochrome b-5 reductase 2
GMOY004806	Natural resistance-associated macrophage like
GMOY011997	NeuroPeptide Y like receptor / mammalian (Putative)
GMOY012052	NeuroPeptide Y like receptor / mammalian (Putative)
GLOS_DMOJ_GI24301.1.1	Neuropeptide Y receptor - GI24301 [Drosophila mojavensis]
GMOY009903	Neurotransmitter-gated ion-channel
GMOY006384	Nicotinic-acetylcholine receptor
GLOS_LOC101454317.2.2	Nuclear ribonucleoprotein G-like / Small [Ceratitis capitata]
GLOS_DPSE_GA11668.1.3	Nucleic acid binding - Zinc binding - GA11668 [Drosophila pseudoobscura pseudoobscura]
GMOY006027	Nucleoside triphosphate hydrolase
GMOY002356	Nucleotide-binding
GLOS_DGRI_GH13991.1.1	Odorant binding - GH13991 [Drosophila grimshawi]
GLOS_DVIR_GJ10540.1.1	Odorant binding - GJ10540 [Drosophila virilis]
GMOY000890	Odorant binding protein 1
GMOY002825	Odorant binding protein 2
GMOY006418	Odorant binding protein 21
GMOY001476	Odorant binding protein 22
GMOY005548	Odorant binding protein 7
GLOS_OB99B.1.1	Odorant-binding protein 99b
GLOS_DGRI_GH19078.1.1	Omega-amidase - GH19078 [Drosophila grimshawi]
GMOY008266	Organic anion transporting polypeptide 26F
GLOS_OAZ1.1.1	Ornithine decarboxylase antizyme 1 (Oaz1), mRNA Mus musculus
GLOS_DMOJ_GI19892.1.1	Oxidoreductase - GI19892 [Drosophila mojavensis]
GLOS_DMOJ_GI24323.1.1	Oxidoreductase - GI24323 [Drosophila mojavensis]
GLOS_DMOJ_GI20590.1.1	Oxidoreductase / monoxigenase - GI20590 [Drosophila mojavensis]
GLOS_DGRI_GH21074.1.2	Oxidoreductase activity / monoxigenase - GH21074 [Drosophila grimshawi]
GMOY006991	Peptidase C1A
GMOY003271	Peptidase M13
GMOY003693	Peptidase M13
GMOY003693	Peptidase M13
GMOY006369	Peptidase M13
GMOY008468	Peptidase M13
GMOY008958	Peptidase M13
GMOY010502	Peptidase M13
GLOS_DMOJ_GI20119.1.1	Peptidase M14 - GI20119 [Drosophila mojavensis]
GMOY003280	Peptidase M14, carboxypeptidase A
GMOY009757	Peptidase S1
GMOY002036	Peptidase S1A, chymotrypsin-type
GMOY003273	Peptidase S1A, chymotrypsin-type
GMOY003994	Peptidase S1A, chymotrypsin-type
GMOY006266	Peptidase S1A, chymotrypsin-type
GMOY008962	Peptidase S1A, chymotrypsin-type
GMOY008964	Peptidase S1A, chymotrypsin-type
GMOY008965	Peptidase S1A, chymotrypsin-type
GMOY008966	Peptidase S1A, chymotrypsin-type
GMOY009436	Peptidase S1A, chymotrypsin-type
GMOY010768	Peptidase S1A, chymotrypsin-type
GLOS_DMOJ_GI16517.2.2	Peptidase_M14 - XP_002001579.1 GI16517 [Drosophila mojavensis]
GMOY006094	Peptidoglycan recognition protein
GMOY012110	Period circadian protein
GLOS_LOC101453268.1.1	Period circadian protein-like [Ceratitis capitata] - XP_004529547.1 [Ceratitis capitata]
GLOS_PMP3.2.2	Peritrophic matrix protein 3 precursor [Tribolium castaneum]
GMOY010160	Peroxisomal protein - Mpv17/PMP22
GLOS_LOC101457066.1.1	Phosphate-regulating neutral endopeptidase-like [C. capitata]
GLOS_DSEC_GM10148.1.1	Phosphatidylcholine 1-acylhydrolase activity predicted - XP_002041441.1 GM10148 [Drosophila sechellia]
GLOS_PCKG.1.2	Phosphoenolpyruvate carboxykinase [GTP] OS=Drosophila melanogaster GN=Pepck PE=2 SV=2
GMOY004712	Phospholipase/carboxylesterase/thioesterase
GLOS_LOC101460605.2.3	Phospholipid scramblase 1-like (phospholipids translocation) (Ceratitis capitata) , transcript variant X2, mRNA
GLOS_PTER.1.1	Phosphotriesterase-related protein; D. g. GN=GH16075 PE=3 SV=1
GLOS_PCNPT3_05895.1.1	Pilus assembly FimV-related transmembrane protein - type IV - YP_007639959.1 [Psychromonas sp.]
GLOS_LOC101456033.1.1	Platelet binding protein GspB-like - XP_004525558.1 [Ceratitis capitata]
GLOS_ENDOU.1.1	Poly(U)-specific endoribonuclease homolog
GLOS_BBPLV_GP1.2.6	Polyprotein [Brevicoryne brassicae picorna-like virus] - YP_001285409.1
GLOS_LOC101453313.1.1	Pre-mRNA-processing factor 39-like [Ceratitis capitata]
GLOS_SLU7.13.13	Pre-mRNA-splicing factor Slu7 - SLU7_DROME (sp|Q9VAQ7) OS=D. melanog. GN=Slu7 PE=1 SV=2
GMOY009587	Pro2
GLOS_LOC101453761.1.3	Protease inhibitor-like [Ceratitis capitata]
GLOS_LOC101450759.15.17	Protease serine 9-like / transmembrane - XP_004520156.1 [Ceratitis capitata]
GLOS_LOC101448305.1.1	Protoporphyrinogen oxidase-like [Ceratitis capitata]
GLOS_LOC101458811.1.1	Pyridoxal kinase-like [Ceratitis capitata]
GMOY005488	Pyridoxal phosphate-dependent transferase
GMOY005934	Pyridoxal phosphate-dependent transferase
GMOY004810	Reductase
GLOS_RPOA.1.1	Replicase polyprotein 1ab OS=Lactate dehydrogenase elevating virus
GMOY009494	Rhodanese-like domain
GMOY006616	Ribonuclease H-like
GLOS_RIR2.2.2	Ribonucleoside-diphosphate reductase subunit M2
GLOS_RPL26.1.3	Ribosomal prot.ein L26, isoform - ANP_649070.1 [D. melanogaster] ref|NP_001262025.1|
GLOS_DGRI_GH24075.1.1	Ribosomal protein - GH24075 [Drosophila grimshawi]
GLOS_DANA_GF22379.1.1	Ribosomal protein S5e / small subunit - GF22379 [Drosophila ananassae]
GLOS_LOC101460048.2.4	RNA helicase armi-like isoform X2 - XP_004537921.1 [Ceratitis capitata]
GLOS_LOC101236672.1.1	RNA-directed DNA polymerase from mobile element jockey-like
GLOS_LOC101454883.1.1	Rolling stone-like protein (fusion process during myogenesis) [Ceratitis capitata]
GLOS_LOC101456499.1.1	Salivary secreted peptide-like [Ceratitis capitata]
GLOS_SEL.1.1	Saposin-like protein seele/ER-resident [D. melanogaster] ref|XP_002080855.1| GD26011 [D. simulans]
GLOS_CYTA.1.2	Sarcocystatin-A OS=Sarcophaga peregrina PE=1 SV=1
GMOY001391	Scavenger Receptor Class A, Member 5
GMOY003590	Scavenger Receptor Class A, Member 5
GLOS_DANA_GF23835.1.3	Scramblase (=> phospholipid translocation) - GF23835 [Drosophila ananassae]
GLOS_SCRAMB1.1.1	Scramblase 1, isoform C [Drosophila melanogaster]
GLOS_LOC101462454.1.1	Sepiapterin reductase-like [Ceratitis capitata]
GLOS_LOC101462636.1.1	Sepiapterin reductase-like [Ceratitis capitata]
GLOS_DPSE_GA13007.1.1	Sequence-specific DNA binding - XP_001357586.2 GA13007 [Drosophila pseudoobscura pseudoobscura]
GLOS_LOC101456159.4.4	Serine carboxypeptidase-like - retinoid-inducible - [Ceratitis capitata]
GLOS_DMOJ_GI18413.1.2	Serine endopeptidase (trypsine) - XP_002006760.1 GI18413 [Drosophila mojavensis]
GLOS_DANA_GF15448.3.3	Serine endopeptidase XP_001962412.1 GF15448 [Drosophila ananassae]
GLOS_AAEL_AAEL007969.1.1	Serine protease [Aedes aegypti]
GMOY002729	Serine protease 1
GMOY009418	Serine protease 13
GMOY000672	Serine protease 6
GLOS_EAST.2.2	Serine protease easter OS=D. melanogaster GN=ea PE=1 SV=3
GLOS_LOC101457953.1.5	Serine protease easter-like [Ceratitis capitata]
GLOS_LOC101462986.1.1	Serine protease easter-like [Ceratitis capitata]
GLOS_DMOJ_GI19420.1.1	Serine protease inhibitor (Serpin) ? XP_002004759.1 GI19420 [Drosophila mojavensis]
GLOS_LOC101459895.9.9	Serine protease K12H4.7-like (putative) - XP_004524083.1 [Ceratitis capitata]
GLOS_LOC101455430.10.10	Serine protease SP24D-like - XP_004520095.1 [Ceratitis capitata]
GLOS_LOC101455604.4.10	Serine protease SP24D-like [Ceratitis capitata]
GLOS_LOC101461009.2.2	Serine proteinase stubble-like [Ceratitis capitata]
GLOS_DMOJ_GI21244.4.5	Serine type endopeptidase - GI21244 [Drosophila mojavensis]
GLOS_LOC101454487.2.2	Serine/threonine-protein kinase (Ceratitis capitata) PAK 1-like (LOC101454487), transcript variant X4, mRNA
GLOS_DMOJ_GI24442.1.1	Serine-type endopeptidase - GI24442 [Drosophila mojavensis]
GLOS_DWIL_GK24139.1.1	Serine-type endopeptidase - GK24139 [Drosophila willistoni]
GLOS_DVIR_GJ21498.1.1	Serine-type endopeptidase - XP_002049271.1 GJ21498 [Drosophila virilis]
GLOS_DVIR_GJ21499.1.1	Serine-type endopeptidase - XP_002049272.1 GJ21499 [Drosophila virilis] ref|XP_002049273.1| Trypsin-1 [D. virilis]
GLOS_DWIL_GK19454.1.1	Serine-type endopeptidase - XP_002062897.1 GK19454 [Drosophila willistoni]
GLOS_DVIR_GJ17584.1.1	Serine-type endopeptidase inhibitor - GJ17584 [Drosophila virilis]
GLOS_DANA_GF14653.1.2	Serine-type endopeptidase inhibitor activity - GF14653 [Drosophila ananassae]
GLOS_DERE_GG24413.1.1	Serine-type endopeptidase inhibitor activity - GG24413 [Drosophila erecta]
GLOS_DVIR_GJ21497.2.3	Serine-type endopeptidase -XP_002049270.1 GJ21497 [Drosophila virilis]
GLOS_DVIR_GJ22718.8.10	Serine-type peptidase - XP_002054598.1 GJ22718 [Drosophila virilis]
GMOY004217	SET domain
GMOY006813	Short-chain dehydrogenase/reductase
GLOS_LOC101450592.2.2	Sialin-like [Ceratitis capitata]
GMOY003774	Single domain Von Willebrand factor type C (regulation of Bone morphogenetic protein (BMP) function)
GMOY005237	Single domain Von Willebrand factor type C (regulation of Bone morphogenetic protein (BMP) function)
GMOY007078	Single domain Von Willebrand factor type C (regulation of Bone morphogenetic protein (BMP) function)
GMOY010675	Single domain Von Willebrand factor type C (regulation of Bone morphogenetic protein (BMP) function)
GLOS_DMOJ_GI22128.1.1	Single domain von Willebrand factor type C (regulation of Bone morphogenetic protein (BMP) function) [D. mojavensis]
GLOS_DWIL_GK15974.5.7	Single domain von Willebrand factor type C (regulation of Bone morphogenetic protein (BMP) function) [D. willistoni]
GLOS_SCNA.2.3	Sodium channel protein para OS=D. melanogaster GN=para PE=2 SV=3
GMOY009343	Sodium:neurotransmitter symporter
GMOY009386	Sodium:neurotransmitter symporter
GMOY001439	Sperm specific antigen 2-related
GMOY002605	spermidine synthase
GLOS_LOC101455374.1.1	Sphingolipid delta(4)-desaturase DES1-like [Ceratitis capitata]
GMOY006822	Spot 14 family
GMOY006609	Stathmin family
GLOS_DANA_GF17961.1.1	Stearoyl-CoA 9-desaturase - GF17961 [Drosophila ananassae]
GLOS_LOC101461145.1.1	Stress response protein NST1-like [Ceratitis capitata]
GLOS_DWIL_GK22031.1.1	Sulfate transmembrane transporter - GK22031 [Drosophila willistoni]
GMOY011232	Sulfurylase adenosine 5-phosphosulfate kinase
GMOY000550	Sulphate transporter
GLOS_SODC.1.5	Superoxide dismutase [Cu-Zn] - SODC_CHYAM (sp|Q07182) OS=C. amoena GN=Sod PE=3 SV=2
GLOS_LOC101453261.1.1	Synaptic vesicle glycoprotein 2A-like [Ceratitis capitata]
GLOS_LOC101455624.1.2	Synaptic vesicle glycoprotein 2A-like isoform X2 [Ceratitis capitata]
GLOS_LOC101453078.1.2	Synaptic vesicle glycoprotein 2B-like [Ceratitis capitata]
GMOY005527	Tetrahydrofolate dehydrogenase/cyclohydrolase
GMOY004873	Tetratricopeptide repeat-containing domain
GMOY004309	Thiolase-like
GMOY007148	Thiolase-like
GMOY008955	Thiolester containing protein IV
GLOS_LOC101453488.1.1	Thiomorpholine-carboxylate Dehydrogenase-like isoform - X1 XP_004518517.1 [C. capitata]
GLOS_DANA_GF17838.2.3	Thioreductase-like -GF17838 [Drosophila ananassae]
GLOS_TTI.3.16	Thrombin inhibitor OS=G. m. morsitans GN=TTI PE=1 SV=1 (tsets
GMOY002420	Thymosin beta-4
GMOY006112	Timeless protein
GLOS_LOC101448839.1.1	Timeless-like isoform X1 protein (circadian rhythm regulation) [Ceratitis capitata]
GLOS_LOC101454308.1.2	Timeless-like isoform X2 protein - C. capitata (LOC101454308), transcript variant X5, mRNA
GLOS_LOC100869906.2.4	TRAF-interacting protein-like, partial (receptor signaling protein activity). [Apis florea]
GLOS_DWIL_GK25258.2.2	Transcription activator MBF2 - XP_002071201.1 GK25258 [Drosophila willistoni]
GLOS_LOC101453541.1.1	Transcription factor E2f-like [Ceratitis capitata]
GLOS_DPSE_GA22522.1.1	Transferase - XP_002135879.1 GA22522 [Drosophila pseudoobscura pseudoobscura]
GLOS_DVIR_GJ13129.1.1	Transferase (isoprenoid biosynthetic process) - GJ13129 [Drosophila virilis]
GMOY004228	Transferrin family, iron binding site
GLOS_TRF.1.1	Transferrin OS=Sarcophaga peregrina PE=1 SV=1
GLOS_DWIL_GK24277.1.1	Transforming growth factor-beta (TGF-beta) family - GK24277 (growth) [Drosophila willistoni]
GLOS_LOC101455051.1.1	Translation initiation factor IF-2 isoform X3 - (Ras-related protein Ral-a-like isoform X3) - [Ceratitis capitata]
GLOS_DVIR_GJ15522.2.3	Transmembrane Protein - GJ15522 [Drosophila virilis]
GLOS_MLC_9020.1.1	Transmembrane protein [Mycoplasma mycoides subsp. capri
GLOS_TM120.1.1	Transmembrane protein 120 homolog - [BBH] TM120_DROME (sp|Q9U1M2) OS=D. melanogaster
GLOS_DVIR_GJ22731.1.1	Transmembrane transporter - GJ22731 [Drosophila virilis]
GLOS_DSIM_MCT1.1.1	Transmembrane transporter - Mct1 [Drosophila simulans]
GLOS_DWIL_GK23174.1.1	Transporter - GK23174 [Drosophila willistoni]
GMOY008104	Trehalose-1-phosphate
GMOY008967	Trypsin
GMOY009756	Trypsin
GMOY006111	Trypsin / gonadal
GLOS_TRYA.1.5	Trypsin alpha - TRYA_DROER (sp|P54624) OS=Drosophila erecta GN=alphaTry PE=3 SV=1
GLOS_TRYDG.4.5	Trypsin delta/gamma - TRYDG_DROME (sp|P42276) OS=D. melanogaster GN=deltaTry PE=2 SV=2
GMOY002277	Trypsin inhibitor Kunitz domain (Pancreatic proteinase inhibitor I2, Kunitz metazoa)
GMOY002278	Trypsin inhibitor Kunitz domain (Pancreatic proteinase inhibitor I2, Kunitz metazoa)
GMOY004726	Trypsin inhibitor Kunitz domain (Pancreatic proteinase inhibitor I2, Kunitz metazoa)
GMOY010068	Trypsin inhibitor Kunitz domain (Pancreatic proteinase inhibitor I2, Kunitz metazoa)
GMOY008344	Trypsin Inhibitor-like
GLOS_TRYT.2.4	Trypsin theta OS=Drosophila melanogaster GN=thetaTry PE=2 SV=2
GLOS_LOC101463325.1.1	Trypsin-like [Ceratitis capitata]
GMOY002535	Trypsin-like cysteine/serine peptidase domain
GMOY008308	Trypsin-like cysteine/serine peptidase domain
GMOY001301	Tryptophan 2,3-dioxygenase
GMOY012361	Tsal2 protein precursor
GMOY002486	Two pore domain potassium channel, TASK family
GMOY012088	Tyrosine aminotransferase
GMOY007904	Tyrosine kinase protein receptor - sevenless
GMOY007046	UDP-glucuronosyl/UDP-glucosyltransferase
GLOS_DWIL_GK18237.1.1	UDP-glucuronosyl/UDP-glucosyltransferase - GK18237 [Drosophila willistoni]
GLOS_LOC101456970.1.1	UHRF1-binding protein 1-like isoform X2 [Ceratitis capitata]
GLOS_LOC100933241.1.14	uncharacterized LOC100933241 (LOC100933241), mRNA ( S. harrisii)
GLOS_LOC101453673.1.2	Uncharacterized prot. DDB_G0279653-like isoform X3 [C. capitata]
GLOS_DSIM_GD12510.1.1	Uncharacterized protein - GD12510 [Drosophila simulans]
GLOS_DSIM_GD14429.1.1	Uncharacterized protein - GD14429 [Drosophila simulans]
GLOS_LOC100116763.1.1	Uncharacterized protein - XP_001601177.1 - LOC100116763 [Nasonia vitripennis]
GLOS_DANA_GF16453.1.1	Uncharacterized protein - XP_001955025.1 GF16453 [Drosophila ananassae]
GLOS_DANA_GF11702.1.1	Uncharacterized protein - XP_001960091.1 GF11702 [Drosophila ananassae]
GLOS_DERE_GG10957.1.2	Uncharacterized protein - XP_001983080.1 GG10957 [Drosophila erecta]
GLOS_DPER_GL27219.1.2	Uncharacterized protein - XP_002023790.1 GL27219 [Drosophila persimilis]
GLOS_DVIR_GJ12604.1.15	Uncharacterized protein - XP_002046266.1 GJ12604 [Drosophila virilis]
GLOS_DVIR_GJ20262.2.2	Uncharacterized protein - XP_002050345.1 GJ20262 [Drosophila virilis]
GLOS_DVIR_GJ17492.1.1	Uncharacterized protein - XP_002052322.1 GJ17492 [Drosophila virilis]
GLOS_LOC101450039.1.1	Uncharacterized protein (predictd) - XP_004521989.1 - LOC101450039 [Ceratitis capitata]
GLOS_LOC101450402.1.11	Uncharacterized protein (predictd) - XP_004521991.1 - LOC101450402 [Ceratitis capitata]
GLOS_LOC101450586.3.9	Uncharacterized protein (predictd) - XP_004521992.1 - LOC101450586 [Ceratitis capitata]
GLOS_AGAP_AGAP009641.2.2	Uncharacterized protein (predictd) - XP_318675.2 AGAP009641-PA [Anopheles gambiae str. PEST]
GLOS_Y816.1.1	Uncharacterized protein CG7816; D.m.r GN=CG7816 PE=2 SV=1
GLOS_DYAK_GE11964.2.2	Uncharacterized protein GE11964 [Drosophila yakuba]
GLOS_LOC100170569.1.1	Uncharacterized protein LOC100170569 [Xenopus (Silurana) tropicalis]
GLOS_LOC101169087.1.1	Uncharacterized protein LOC101169087, partial [Oryzias latipes]
GLOS_LOC101448709.1.1	Uncharacterized protein LOC101448709 [Ceratitis capitata]
GLOS_LOC101449597.1.1	Uncharacterized protein LOC101449597 isoform X2 [C. capitata]
GLOS_LOC101449850.1.3	Uncharacterized protein LOC101449850 isoform X1 [C. capitata]
GLOS_LOC101450058.1.3	Uncharacterized protein LOC101450058 [Ceratitis capitata]
GLOS_LOC101450510.1.1	Uncharacterized protein LOC101450510 isoform X1 [C. capitata]
GLOS_LOC101451482.1.1	Uncharacterized protein LOC101451482 [Ceratitis capitata]
GLOS_LOC101452450.1.1	Uncharacterized protein LOC101452450 [Ceratitis capitata]
GLOS_LOC101453038.1.1	Uncharacterized protein LOC101453038 [Ceratitis capitata]
GLOS_LOC101453846.2.2	Uncharacterized protein LOC101453846 [Ceratitis capitata]
GLOS_LOC101454382.1.4	Uncharacterized protein LOC101454382 - XP_004522484.1[Ceratitis capitata]
GLOS_LOC101454918.1.1	Uncharacterized protein LOC101454918 - XP_004527119.1 [Ceratitis capitata]
GLOS_LOC101455432.1.1	Uncharacterized protein LOC101455432 isoform X3 [C. capitata]
GLOS_LOC101456017.1.4	Uncharacterized protein LOC101456017 isoform X1 [C. capitata]
GLOS_LOC101456777.3.6	Uncharacterized protein LOC101456777 [Ceratitis capitata]
GLOS_LOC101458193.1.1	Uncharacterized protein LOC101458193 [Ceratitis capitata]
GLOS_LOC101458246.1.1	Uncharacterized protein LOC101458246 isoform X2 [C. capitata]
GLOS_LOC101458435.2.2	Uncharacterized protein LOC101458435 isoform X2 XP_004520550.1 [C. capitata]
GLOS_LOC101459847.1.2	Uncharacterized protein LOC101459847 isoform X1 [C. capitata]
GLOS_LOC101460221.1.1	Uncharacterized protein LOC101460221 [Ceratitis capitata]
GLOS_LOC101460522.2.3	Uncharacterized protein LOC101460522 [Ceratitis capitata]
GLOS_LOC101461327.1.1	Uncharacterized protein LOC101461327 [Ceratitis capitata]
GLOS_LOC101461462.1.1	Uncharacterized protein LOC101461462 [Ceratitis capitata]
GLOS_LOC101462034.1.2	Uncharacterized protein LOC101462034 [Ceratitis capitata]
GLOS_LOC101462125.1.1	Uncharacterized protein LOC101462125 [Ceratitis capitata]
GLOS_LOC101462302.2.2	Uncharacterized protein LOC101462302 [Ceratitis capitata]
GLOS_LOC101462313.1.1	Uncharacterized protein LOC101462313 - XP_004517510.1 [Ceratitis capitata]
GLOS_LOC101463381.2.3	Uncharacterized protein LOC101463381 [Ceratitis capitata]
GLOS_LOC101742112.3.5	Uncharacterized protein LOC101742112 [Bombyx mori]
GLOS_UCP2.1.1	Uncoupling protein 2 (mitochondrial, proton carrier) (Ucp2), mRNA (Mus musculus
GLOS_U183.1.1	UPF0183 protein CG7083; D. melanog. GN=CG7083 PE=2 SV=1
GLOS_LOC101460475.2.2	Venom carboxylesterase-6-like - XP_004523332.1 [Ceratitis capitata]
GLOS_TVAG_198570.1.2	Viral A-type inclusion protein - XP_001582404.1 [Trichomonas vaginalis G3]
GLOS_LOC101451574.1.1	WD repeat-containing protein 81-like isoform X1 [Ceratitis capitata]
GMOY010092	WD40/YVTN repeat-like-containing domain
GMOY008315	Winged helix-turn-helix DNA-binding domain
GMOY010481	Wnt oncogene analog 5
GLOS_LOC101449710.1.1	xas-2-like protein [Ceratitis capitata]
GLOS_DPER_GL10349.1.1	XM_002016687.1 Drosophila persimilis GL10349 (DperGL10349), mRNA
GLOS_LOC100843429.1.1	XM_003581200.1 PREDICT: B. distachyon uncharacteri LOC100843429 (LOC100843429), mRNA
GLOS_LOC101458997.1.1	Yellow-like protein (protein of the gelly) [Ceratitis capitata]
GMOY006227	yolk protein 3
GLOS_CBPA1.4.11	Zinc carboxypeptidase A 1; D.p. peseudoob. GN=GA14587 PE=3 SV=1
GLOS_LOC101450347.1.1	zinc carboxypeptidase A 1-like [Ceratitis capitata]
GLOS_LOC101450530.4.4	zinc carboxypeptidase A 1-like [Ceratitis capitata]
GLOS_LOC101459419.1.2	zinc carboxypeptidase A 1-like [Ceratitis capitata]
GLOS_DANA_GF11880.1.1	Zinc finger, GATA-type - XP_001965963.1 GF11880 [Drosophila ananassae]
GMOY003034	Zinc finger, RING/FYVE/PHD-type
GMOY007793	Zinc finger-containing protein
GLOS_LOC101459622.1.22	Zinc metalloproteinase nas-4-like - XP_004537835.1 [Ceratitis capitata]
GLOS_LOC101454485.3.7	zinc metalloproteinase nas-4-like [Ceratitis capitata]
Glossina palpalis gambiensis genes differential expressed in response to challenge with Trypanosoma brucei gambiense have been annotated either
on the Glossina morsitans morsitans genome (genes GMO … blue fonts) or on a set of other genomes (genes noticed GLOS …, black fonts). The two
annotation listings have been mixed and finally alphabetically sorted with reference the names of the proteins the genes encode (best hits description).
Best hits designated as "hypothetical" or "uncharacterized" or associated with an "idendity number" refer to proteins that could not be annotated with
with reference to the used panel of datebases.
